# Supplementary material for: 2-Amino-4-nitro­phenol–1-(2,4,6-trihy­droxy­phen­yl)ethanone (1/1)
Source: Acta Crystallogr Sect E Struct Rep Online. 2012 Apr 25;68(Pt 5):o1527–8. doi: 10.1107/S1600536812017497 (PMC3344630; doi:10.1107/S1600536812017497)
Supplement: Supplementary file 2 [file e-68-o1527-Isup2.hkl]

#
# h,k,l, Fc-squared, Fo-squared, sigma(Fo-squared) and status flag
#
data_I
_shelx_title ' hum76 in P 2/c'
_shelx_refln_list_code          4
_shelx_F_calc_maximum      203.77
_exptl_crystal_F_000       672.00
_reflns_d_resolution_high  0.7965
 
loop_
 _symmetry_equiv_pos_as_xyz
 'x, y, z'
 '-x, y, -z+1/2'
 '-x, -y, -z'
 'x, -y, z-1/2'
 
_cell_length_a     7.7255
_cell_length_b    13.2184
_cell_length_c    15.8335
_cell_angle_alpha  90.000
_cell_angle_beta  118.148
_cell_angle_gamma  90.000
 
_shelx_F_squared_multiplier     1.000
 
loop_
 _refln_index_h
 _refln_index_k
 _refln_index_l
 _refln_F_squared_calc
 _refln_F_squared_meas
 _refln_F_squared_sigma
 _refln_observed_status
   1   0   0      784.44      836.89     38.42 o
   2   0   0    41522.23    39015.74   1736.12 o
   3   0   0      167.75      163.78     12.00 o
   4   0   0     1791.01     1718.54     25.09 o
   5   0   0      148.34      157.41     11.87 o
   6   0   0      770.53      750.52     23.94 o
   7   0   0        9.15       13.32     15.09 o
   1   1   0     1090.10     1047.35     21.28 o
   2   1   0    25606.67    24945.64    904.42 o
   3   1   0      553.07      567.50     12.30 o
   4   1   0     4210.99     4070.42     38.91 o
   5   1   0        2.20        7.00      7.64 o
   6   1   0        2.63        2.84      8.63 o
   7   1   0        0.09        0.94     10.91 o
   8   1   0        3.50       -2.53     16.44 o
   0   2   0    15489.96    16045.79    280.92 o
   1   2   0     1178.88     1201.07     14.87 o
   2   2   0      777.14      840.23     14.52 o
   3   2   0      383.06      421.90     11.92 o
   4   2   0        0.26       -2.14      8.78 o
   5   2   0      235.35      241.26     10.17 o
   6   2   0      167.28      163.09      9.36 o
   7   2   0      112.80      117.21     11.58 o
   8   2   0       16.05       20.26     14.08 o
   0   3   0     5485.84     5304.66     56.62 o
   1   3   0      611.48      613.65      9.90 o
   2   3   0     1665.27     1604.27     29.79 o
   3   3   0       36.37       41.16      8.46 o
   4   3   0      380.54      380.12     10.47 o
   5   3   0        7.11        2.00      8.65 o
   6   3   0       61.66       64.11      9.64 o
   7   3   0        1.51        9.47     11.27 o
   8   3   0        1.87        1.34     11.81 o
   0   4   0     2840.79     2720.85     27.16 o
   1   4   0      638.66      609.78      8.54 o
   2   4   0        3.16        6.13      6.05 o
   3   4   0      137.97      132.40      7.39 o
   4   4   0      100.27      110.06      8.59 o
   5   4   0      338.37      312.56      8.97 o
   6   4   0       35.80       34.47      9.39 o
   7   4   0      128.11      116.49     11.43 o
   8   4   0        2.65       -4.21     12.54 o
   0   5   0      146.82      132.74      9.01 o
   1   5   0       17.81       26.85      5.41 o
   2   5   0      609.49      617.99     10.44 o
   3   5   0      565.38      548.47      7.66 o
   4   5   0       83.27       88.12      8.62 o
   5   5   0       92.27      103.63      8.51 o
   6   5   0        0.29        6.58      9.00 o
   7   5   0        0.57        3.69     10.85 o
   8   5   0        0.36       -3.07     12.18 o
   0   6   0       41.08       39.80      7.91 o
   1   6   0      468.42      477.52      6.75 o
   2   6   0      566.47      579.35      6.88 o
   3   6   0      496.31      508.64      6.83 o
   4   6   0      211.93      209.13      8.45 o
   5   6   0        3.00        9.22      6.81 o
   6   6   0       30.23       34.20      8.45 o
   7   6   0        3.42        1.96     10.89 o
   0   7   0     4215.31     4409.23     37.95 o
   1   7   0        3.85        6.46      5.09 o
   2   7   0       65.60       71.76      5.10 o
   3   7   0       19.36       17.43      5.56 o
   4   7   0       18.12       22.78      6.62 o
   5   7   0       49.63       61.70      7.91 o
   6   7   0       25.22       35.48      8.28 o
   7   7   0        2.34        7.57      8.44 o
   0   8   0      626.83      717.01     20.79 o
   1   8   0        1.98        8.39      4.68 o
   2   8   0      214.41      194.08      5.19 o
   3   8   0       18.92       17.61      5.05 o
   4   8   0      234.70      230.31      6.86 o
   5   8   0      143.04      139.55      8.09 o
   6   8   0        1.93        2.97      8.30 o
   7   8   0        8.12       16.10     10.10 o
   0   9   0      115.44      122.37      8.33 o
   1   9   0      128.35      130.24      5.01 o
   2   9   0       82.77       85.21      4.95 o
   3   9   0      178.27      179.46      6.10 o
   4   9   0      522.74      497.54      9.56 o
   5   9   0        0.02       10.59      8.85 o
   6   9   0        2.58        9.70      8.88 o
   7   9   0        4.19       27.92     11.25 o
   0  10   0       42.84       41.82      8.01 o
   1  10   0        0.07        2.73      4.56 o
   2  10   0       10.23       15.09      4.80 o
   3  10   0       11.72       17.19      5.12 o
   4  10   0      231.87      239.98      7.17 o
   5  10   0       37.37       39.77      7.99 o
   6  10   0        0.98       -1.07      7.93 o
   0  11   0       76.45       67.04      6.87 o
   1  11   0       35.47       31.76      4.63 o
   2  11   0        1.63        5.00      4.63 o
   3  11   0       46.61       43.95      6.05 o
   4  11   0       99.88      110.81      6.67 o
   5  11   0        2.75        9.75      6.80 o
   6  11   0        0.01        4.35     10.14 o
   0  12   0      128.77      125.64      6.67 o
   1  12   0       21.77       19.01      4.91 o
   2  12   0       87.33      101.33      5.22 o
   3  12   0        1.09        4.52      5.90 o
   4  12   0        2.47        8.80      6.62 o
   5  12   0        3.83        6.39      7.76 o
   0  13   0       34.90       37.20      7.55 o
   1  13   0       53.97       42.13      5.65 o
   2  13   0       24.45       24.25      5.01 o
   3  13   0        9.28       12.72      5.26 o
   4  13   0        0.04        2.34      6.79 o
   5  13   0        1.13        8.83      8.11 o
   0  14   0       11.96       17.74      7.80 o
   1  14   0        6.58        9.14      5.38 o
   2  14   0        0.06        9.50      5.45 o
   3  14   0        2.79        5.67      6.75 o
   4  14   0        6.27       21.58      7.19 o
   0  15   0       31.62       35.57      8.67 o
   1  15   0        0.04       -4.81      6.24 o
   2  15   0        0.55        7.40      5.81 o
   3  15   0        0.67        6.28      6.78 o
   0  16   0        0.01        3.15      8.90 o
   1  16   0        2.32       12.32      6.49 o
   2  16   0        0.16        8.89      7.18 o
  -8   1   1        5.66        6.86     12.86 o
  -7   1   1       27.61       30.60     10.25 o
  -6   1   1      340.21      308.22     10.02 o
  -5   1   1      182.99      174.33      9.81 o
  -4   1   1     1963.76     1875.94     16.60 o
  -3   1   1      662.95      662.28     15.53 o
  -2   1   1     1861.65     1838.55     36.53 o
  -1   1   1      418.23      387.88     22.16 o
   0   1   1     1130.51     1041.44     54.52 o
   1   1   1      534.99      527.50     13.88 o
   2   1   1      323.19      286.97     28.22 o
   3   1   1      173.78      199.48      9.37 o
   4   1   1      144.55      137.03     10.80 o
   5   1   1       23.00       25.18      7.62 o
   6   1   1       56.81       61.10      9.27 o
   7   1   1       65.91       73.76     13.99 o
   8   1   1        0.01        1.91     19.27 o
  -8   2   1      226.74      207.03     13.21 o
  -7   2   1       88.15       96.26      9.64 o
  -6   2   1      407.42      378.62     11.86 o
  -5   2   1      266.31      272.86     10.72 o
  -4   2   1     1815.95     1762.69     16.50 o
  -3   2   1      875.12      804.58     19.03 o
  -2   2   1     8626.03     7959.78    296.15 o
  -1   2   1     3077.86     2890.60     58.73 o
   0   2   1     3052.61     3203.96     30.09 o
   1   2   1      492.91      490.33     11.29 o
   2   2   1     1526.09     1452.77     13.30 o
   3   2   1     1440.96     1380.21     24.69 o
   4   2   1       82.50       89.06      9.83 o
   5   2   1        4.77        3.63      9.34 o
   6   2   1       11.67       21.25     10.04 o
   7   2   1       92.20       95.65     12.62 o
   8   2   1        9.60       15.02     15.75 o
  -8   3   1       19.56       17.35     12.33 o
  -7   3   1        0.26        2.19      9.26 o
  -6   3   1      445.94      436.22     10.79 o
  -5   3   1        4.94        0.99      7.46 o
  -4   3   1     3543.69     3569.60     75.38 o
  -3   3   1      971.80      965.92     11.76 o
  -2   3   1     2082.26     2113.90     15.53 o
  -1   3   1     1902.87     1796.31     16.57 o
   0   3   1      732.19      696.57      9.99 o
   1   3   1      320.19      310.95      8.24 o
   2   3   1      611.31      621.75      9.67 o
   3   3   1       30.61       33.94      7.15 o
   4   3   1       13.65       15.90      9.66 o
   5   3   1       80.87       79.02      8.53 o
   6   3   1       74.49       76.65     10.32 o
   7   3   1       16.93       21.45     11.55 o
   8   3   1        6.76        9.01     13.82 o
  -8   4   1       63.06       53.16     11.88 o
  -7   4   1       50.48       48.77      9.23 o
  -6   4   1       81.91       77.96      9.18 o
  -5   4   1       76.65       83.15      8.62 o
  -4   4   1      511.19      543.36     10.36 o
  -3   4   1        0.01        2.48      7.55 o
  -2   4   1       57.11       56.64      6.69 o
  -1   4   1       60.56       61.72      7.27 o
   0   4   1      346.85      360.94      7.48 o
   1   4   1        9.68       13.30      5.85 o
   2   4   1      196.28      205.16      6.43 o
   3   4   1      255.39      250.04      7.73 o
   4   4   1       32.68       42.92      8.44 o
   5   4   1       78.86       85.71      9.65 o
   6   4   1       47.91       49.56      8.59 o
   7   4   1        0.25        2.90     11.66 o
   8   4   1       10.92        9.01     13.14 o
  -8   5   1       45.95       42.68     12.28 o
  -7   5   1        0.09        3.19      9.84 o
  -6   5   1        3.28        2.76      8.55 o
  -5   5   1       46.01       42.19      8.10 o
  -4   5   1      218.61      229.82      8.34 o
  -3   5   1        1.50        8.75      5.85 o
  -2   5   1       95.49       96.99      6.09 o
  -1   5   1     2179.45     2451.85     32.06 o
   0   5   1      501.32      548.44      7.47 o
   1   5   1     2154.55     2299.75     25.62 o
   2   5   1        5.16       10.47      5.77 o
   3   5   1      685.67      673.14     18.33 o
   4   5   1       22.77       28.52      8.35 o
   5   5   1      145.73      152.20      8.62 o
   6   5   1       11.58       26.75     10.11 o
   7   5   1        1.02       -1.60     11.11 o
  -8   6   1        4.58       11.50     12.03 o
  -7   6   1        0.12       -1.50     10.13 o
  -6   6   1        4.67       11.05      7.37 o
  -5   6   1       80.35       89.63      8.16 o
  -4   6   1      236.29      228.42      7.83 o
  -3   6   1      849.73      867.26      9.40 o
  -2   6   1      341.41      356.64      6.24 o
  -1   6   1      347.19      384.06      6.46 o
   0   6   1     1456.17     1542.88      9.33 o
   1   6   1     1266.78     1389.23     16.25 o
   2   6   1        5.84        2.18      6.02 o
   3   6   1      369.16      377.75      7.07 o
   4   6   1        2.80        9.89      6.79 o
   5   6   1        6.32       12.04      8.74 o
   6   6   1       96.37       81.22     10.73 o
   7   6   1        7.92       15.17      9.05 o
  -7   7   1        0.06       -0.50      9.67 o
  -6   7   1       18.52       17.21      7.61 o
  -5   7   1        3.94       14.37      8.71 o
  -4   7   1        5.82        9.20      7.21 o
  -3   7   1      785.56      768.37      7.55 o
  -2   7   1      274.59      276.52      5.76 o
  -1   7   1     1831.13     1875.28     23.89 o
   0   7   1      612.42      644.88      9.55 o
   1   7   1      188.20      200.86      5.51 o
   2   7   1      126.23      125.59      5.12 o
   3   7   1       30.56       30.10      5.43 o
   4   7   1      100.95       96.43      6.48 o
   5   7   1       42.49       51.77      8.19 o
   6   7   1       18.55       14.65      8.80 o
   7   7   1        1.18        8.84     10.20 o
  -7   8   1       20.18       23.50      9.22 o
  -6   8   1        9.34       16.33      9.07 o
  -5   8   1      275.25      270.34      8.63 o
  -4   8   1       35.38       36.20      5.59 o
  -3   8   1        9.41        7.52      5.24 o
  -2   8   1       10.26        7.59      5.05 o
  -1   8   1      310.25      325.88      5.36 o
   0   8   1        8.80       19.82      4.87 o
   1   8   1       35.27       28.01      4.55 o
   2   8   1      169.54      161.18      5.53 o
   3   8   1      417.50      396.75      7.57 o
   4   8   1      149.37      151.75      5.76 o
   5   8   1       16.95       21.36      7.78 o
   6   8   1       10.06        7.64      9.21 o
   7   8   1        3.50       -2.20     11.73 o
  -7   9   1        3.44       18.74     10.54 o
  -6   9   1        3.68       14.77      9.53 o
  -5   9   1      138.82      144.83      7.93 o
  -4   9   1       95.32       94.89      6.34 o
  -3   9   1      266.92      270.82      5.94 o
  -2   9   1       95.97       88.27      5.18 o
  -1   9   1       73.99       68.24      5.18 o
   0   9   1       28.11       22.95      4.91 o
   1   9   1       10.84        7.10      4.73 o
   2   9   1       92.07       83.45      4.87 o
   3   9   1       90.73       92.09      5.76 o
   4   9   1       83.19       85.86      6.53 o
   5   9   1        6.53       12.28      7.49 o
   6   9   1        0.53        1.61      8.06 o
  -7  10   1       18.91       18.91     11.23 o
  -6  10   1       16.26        4.40      9.57 o
  -5  10   1       27.29       26.29      6.43 o
  -4  10   1       86.95       99.72      6.00 o
  -3  10   1      479.41      464.03      9.33 o
  -2  10   1       64.42       65.85      4.94 o
  -1  10   1       22.88       23.98      4.61 o
   0  10   1       82.20       77.57      4.50 o
   1  10   1       75.92       74.97      4.79 o
   2  10   1       10.96        8.22      5.26 o
   3  10   1       41.16       45.97      5.98 o
   4  10   1        5.67       12.46      6.10 o
   5  10   1       87.42      101.89      8.12 o
   6  10   1        2.26        2.61      9.21 o
  -6  11   1        0.07       11.01      8.00 o
  -5  11   1       11.67        8.09      7.12 o
  -4  11   1       21.27       26.90      6.56 o
  -3  11   1       66.91       55.40      4.81 o
  -2  11   1       20.01       27.01      4.89 o
  -1  11   1        3.26        6.40      4.29 o
   0  11   1        1.44       -0.74      4.33 o
   1  11   1       29.52       43.37      5.21 o
   2  11   1       19.85       19.41      4.95 o
   3  11   1       39.46       34.46      5.20 o
   4  11   1        4.34       10.77      6.63 o
   5  11   1       30.00       35.47      7.27 o
   6  11   1        0.37        9.42      8.27 o
  -6  12   1        3.42        1.16      9.25 o
  -5  12   1        0.11       -1.55      7.80 o
  -4  12   1       24.46       22.42      6.02 o
  -3  12   1        4.74        7.03      5.43 o
  -2  12   1        5.41       10.02      5.28 o
  -1  12   1       57.01       68.50      4.99 o
   0  12   1        5.01        2.59      4.94 o
   1  12   1       38.48       37.19      5.01 o
   2  12   1        2.84        7.59      5.36 o
   3  12   1       40.06       41.02      4.93 o
   4  12   1        5.42        9.31      6.12 o
   5  12   1        0.20       11.15      8.98 o
  -5  13   1        0.91       10.47      8.17 o
  -4  13   1        8.62       -0.79      7.49 o
  -3  13   1        0.06       10.83      5.65 o
  -2  13   1        9.14       12.93      5.03 o
  -1  13   1       55.21       61.05      5.35 o
   0  13   1       86.16       78.65      5.39 o
   1  13   1        0.38        5.68      5.19 o
   2  13   1       15.77       24.22      5.50 o
   3  13   1        4.13       11.41      5.57 o
   4  13   1        0.16        4.98      7.04 o
   5  13   1        6.54        4.80      8.36 o
  -4  14   1       13.22       22.46      7.89 o
  -3  14   1        2.84        9.55      5.92 o
  -2  14   1       12.77       14.86      5.83 o
  -1  14   1        0.07       15.29      6.19 o
   0  14   1       31.73       29.04      5.48 o
   1  14   1        2.06        2.50      5.66 o
   2  14   1       13.74       16.51      5.69 o
   3  14   1        1.89        5.72      5.55 o
   4  14   1       27.70       29.52      7.07 o
  -3  15   1        3.20        5.70      7.07 o
  -2  15   1        3.52        7.66      6.10 o
  -1  15   1        3.44        4.81      6.06 o
   0  15   1        3.17        4.70      5.66 o
   1  15   1        0.28        2.24      5.36 o
   2  15   1        5.36       21.03      6.86 o
   3  15   1        4.09       11.83      6.06 o
  -2  16   1        0.32        2.37      6.81 o
  -1  16   1        1.19       -1.41      6.01 o
   0  16   1        6.53       12.46      6.34 o
   1  16   1        2.72       -0.45      6.34 o
   2  16   1       10.12       15.50      6.19 o
  -8   0   2      120.72      128.10     20.03 o
  -7   0   2       26.71       27.43     12.77 o
  -6   0   2      245.50      230.51     13.11 o
  -5   0   2      131.19      132.29     15.93 o
  -4   0   2      205.08      249.36     15.46 o
  -3   0   2     2323.34     2263.76     30.75 o
  -2   0   2      473.60      499.77     21.82 o
  -1   0   2       97.91      146.19     21.93 o
   0   0   2       72.85      128.92     19.91 o
   1   0   2     3852.76     3859.08     35.27 o
   2   0   2     1219.05     1133.68     20.06 o
   3   0   2      168.40      188.86     12.20 o
   4   0   2        3.68       11.04     11.47 o
   5   0   2       24.17       21.59     14.54 o
   6   0   2      511.75      518.13     16.15 o
   7   0   2        8.03       12.52     17.48 o
  -8   1   2      256.82      227.13     12.50 o
  -7   1   2        0.57        6.18      9.38 o
  -6   1   2       44.80       34.82     10.41 o
  -5   1   2        8.77       13.65      8.19 o
  -4   1   2     1783.55     1748.41     19.11 o
  -3   1   2      657.25      649.93     14.31 o
  -2   1   2     9576.42     9441.91    152.17 o
  -1   1   2       13.49       14.62     14.63 o
   0   1   2     4298.12     4223.31     58.92 o
   1   1   2      634.57      660.70     13.00 o
   2   1   2       72.30       60.45      8.12 o
   3   1   2        0.10        8.20      8.32 o
   4   1   2      125.66      120.14      8.34 o
   5   1   2        8.34       13.58     10.88 o
   6   1   2      375.88      367.95     11.70 o
   7   1   2        1.06        6.82     14.44 o
   8   1   2        0.56        6.77     18.05 o
  -8   2   2        3.39        8.77     10.46 o
  -7   2   2        3.49        6.63      9.28 o
  -6   2   2      270.59      238.43     10.58 o
  -5   2   2      140.13      138.62      9.73 o
  -4   2   2     1534.47     1501.17     15.61 o
  -3   2   2       79.98       88.18     11.32 o
  -2   2   2     1243.63     1200.62     23.61 o
  -1   2   2        2.58        2.09     12.01 o
   0   2   2     1061.20     1024.78     17.24 o
   1   2   2      152.96      158.89      9.36 o
   2   2   2      881.44     1000.51     11.26 o
   3   2   2      147.10      159.82      8.03 o
   4   2   2        5.90        8.28      8.24 o
   5   2   2        0.12        1.37      9.37 o
   6   2   2      252.07      251.84     12.24 o
   7   2   2       29.36       25.32     12.25 o
  -8   3   2       86.01       74.58     10.03 o
  -7   3   2        0.13       -2.62      9.46 o
  -6   3   2      242.60      241.18     10.74 o
  -5   3   2        2.08        8.27      9.61 o
  -4   3   2       34.01       46.31      8.51 o
  -3   3   2      474.98      476.48     12.69 o
  -2   3   2        1.82        6.33      7.37 o
  -1   3   2       87.14       85.75      7.57 o
   0   3   2       38.83       42.65      7.38 o
   1   3   2     2433.28     2354.94     24.27 o
   2   3   2      867.45      974.20     12.23 o
   3   3   2        0.87        1.31      6.35 o
   4   3   2       70.30       61.46      8.45 o
   5   3   2        0.00       -3.67      9.46 o
   6   3   2        0.83        2.25     10.34 o
   7   3   2       77.41       68.89     11.31 o
  -8   4   2       20.79       23.92      9.96 o
  -7   4   2       31.16       28.44      9.42 o
  -6   4   2        0.73        2.22      8.62 o
  -5   4   2       64.33       64.04      8.19 o
  -4   4   2       85.24       92.39      8.22 o
  -3   4   2      291.16      279.57      8.58 o
  -2   4   2      416.32      397.40      8.06 o
  -1   4   2      137.15      131.68      6.52 o
   0   4   2      152.47      150.72      6.17 o
   1   4   2      755.85      749.36      8.13 o
   2   4   2      771.03      780.58      8.27 o
   3   4   2      201.62      207.62      6.98 o
   4   4   2      123.99      122.54      7.99 o
   5   4   2       82.10       71.44      8.94 o
   6   4   2       15.12       19.85      9.19 o
   7   4   2       31.00       37.00     11.40 o
  -8   5   2        8.04        9.33      9.88 o
  -7   5   2        1.80        9.21      9.30 o
  -6   5   2        0.03       10.46      8.70 o
  -5   5   2       13.67       17.49      7.91 o
  -4   5   2      214.48      222.38      8.74 o
  -3   5   2      138.34      135.06      7.64 o
  -2   5   2      715.43      703.46     10.30 o
  -1   5   2     1153.10     1142.92     12.03 o
   0   5   2      716.95      695.88      7.29 o
   1   5   2      786.09      795.62     10.03 o
   2   5   2      354.85      376.47      7.15 o
   3   5   2        9.25       12.18      6.08 o
   4   5   2        0.22        3.36      7.98 o
   5   5   2        0.17        5.48      8.43 o
   6   5   2        2.34        5.11     10.87 o
   7   5   2       25.06       18.92      9.88 o
  -8   6   2       14.95       12.41     10.83 o
  -7   6   2        0.40        7.22      8.25 o
  -6   6   2       20.40       22.36      7.24 o
  -5   6   2       50.61       53.79      8.26 o
  -4   6   2      195.70      201.44      7.19 o
  -3   6   2      260.97      260.01      7.67 o
  -2   6   2       12.28       20.04      5.17 o
  -1   6   2     2775.65     2829.34     24.11 o
   0   6   2       12.87       31.83      5.48 o
   1   6   2     2206.63     2133.61     20.25 o
   2   6   2      249.24      268.68      6.72 o
   3   6   2      678.42      670.73      8.24 o
   4   6   2        0.03        1.60      6.70 o
   5   6   2        0.20        9.73      7.84 o
   6   6   2       40.13       23.72     10.57 o
   7   6   2        3.08        4.95      9.98 o
  -8   7   2        5.23        8.06     11.08 o
  -7   7   2       36.32       35.74      9.78 o
  -6   7   2       78.27       74.76      6.90 o
  -5   7   2      370.60      348.88      8.09 o
  -4   7   2        4.39        8.09      6.42 o
  -3   7   2      575.51      545.09      7.22 o
  -2   7   2       47.15       43.96      4.76 o
  -1   7   2     1289.62     1284.11     15.24 o
   0   7   2      180.30      177.96      5.51 o
   1   7   2      618.59      639.87      9.87 o
   2   7   2        0.15        1.82      4.56 o
   3   7   2       61.59       61.68      5.97 o
   4   7   2       79.82       86.54      6.15 o
   5   7   2        5.65       10.02      9.89 o
   6   7   2       48.61       50.65      9.33 o
   7   7   2        5.19       13.91     10.31 o
  -7   8   2        7.33       21.65      8.78 o
  -6   8   2       11.69       18.28      7.77 o
  -5   8   2        5.63       14.19      8.42 o
  -4   8   2        2.42        1.68      7.00 o
  -3   8   2       57.46       56.28      5.67 o
  -2   8   2       73.47       89.37      5.08 o
  -1   8   2       11.97       18.80      4.81 o
   0   8   2        2.19       10.31      4.54 o
   1   8   2        0.29        4.02      6.35 o
   2   8   2       14.90       13.95      4.70 o
   3   8   2       79.63       74.38      5.17 o
   4   8   2       98.38       91.11      7.10 o
   5   8   2       10.07        7.08      8.29 o
   6   8   2        9.39       15.13      8.74 o
  -7   9   2       10.19       19.10      8.25 o
  -6   9   2       20.40       23.47      8.00 o
  -5   9   2       69.13       80.49      7.95 o
  -4   9   2      271.66      271.44      6.68 o
  -3   9   2       15.66       20.78      5.16 o
  -2   9   2       27.00       37.27      4.62 o
  -1   9   2      134.76      147.16      5.00 o
   0   9   2       17.05       20.12      4.49 o
   1   9   2      231.49      235.35      5.83 o
   2   9   2      229.04      226.18      5.47 o
   3   9   2        5.91        8.46      5.80 o
   4   9   2        8.16        6.04      5.78 o
   5   9   2       13.77       22.61      9.31 o
   6   9   2        8.38        6.56     10.02 o
  -7  10   2       10.91       17.89     10.41 o
  -6  10   2        6.96        7.92      8.41 o
  -5  10   2       46.69       38.98      7.23 o
  -4  10   2      467.89      473.64      9.62 o
  -3  10   2       16.51       13.62      5.36 o
  -2  10   2        7.85        9.69      4.77 o
  -1  10   2       43.79       45.75      4.42 o
   0  10   2       20.52       26.46      5.40 o
   1  10   2       30.16       28.46      4.32 o
   2  10   2      692.16      659.95      6.87 o
   3  10   2        4.01        8.74      5.08 o
   4  10   2        6.38       18.56      6.20 o
   5  10   2        3.56        4.48      7.29 o
   6  10   2       12.72       19.64     10.00 o
  -6  11   2        1.79       17.56      8.03 o
  -5  11   2       17.80       25.12      7.41 o
  -4  11   2      153.49      158.83      6.44 o
  -3  11   2       51.50       63.13      6.39 o
  -2  11   2       37.26       36.90      5.26 o
  -1  11   2       71.31       70.33      5.21 o
   0  11   2        0.02        6.60      5.40 o
   1  11   2       22.44       20.73      4.67 o
   2  11   2      796.96      794.19     12.00 o
   3  11   2       21.73       14.34      5.19 o
   4  11   2       12.59       14.26      5.85 o
   5  11   2        5.32       12.07      8.99 o
  -6  12   2        5.80       12.14      8.46 o
  -5  12   2       16.39       23.44      6.78 o
  -4  12   2       35.69       30.45      6.91 o
  -3  12   2        0.26       -1.80      5.96 o
  -2  12   2       87.11       77.49      5.38 o
  -1  12   2      150.01      136.53      5.31 o
   0  12   2      265.25      229.57      5.80 o
   1  12   2      288.57      255.28      8.62 o
   2  12   2       10.82       21.11      5.22 o
   3  12   2      136.65      137.68      5.96 o
   4  12   2      125.32      158.43     10.66 o
   5  12   2        9.34        9.71      8.31 o
  -5  13   2        8.00        5.42      7.26 o
  -4  13   2        7.23        8.52      6.29 o
  -3  13   2        9.12       10.22      5.91 o
  -2  13   2        0.52        1.95      5.76 o
  -1  13   2       42.56       40.56      5.74 o
   0  13   2        2.49        9.86      5.71 o
   1  13   2       72.27       56.97      5.62 o
   2  13   2       57.84       54.82      5.14 o
   3  13   2        1.00        2.38      5.64 o
   4  13   2        3.47        8.56      6.23 o
  -4  14   2        0.07       18.97      8.36 o
  -3  14   2       10.99        9.90      5.72 o
  -2  14   2        0.02        5.45      5.12 o
  -1  14   2       11.31       13.34      5.52 o
   0  14   2        1.44        1.64      5.36 o
   1  14   2        0.47        9.14      5.77 o
   2  14   2        0.14        6.80      5.60 o
   3  14   2        0.32        1.73      6.14 o
   4  14   2        0.02        8.87      7.00 o
  -4  15   2        9.32       13.30      7.48 o
  -3  15   2        5.64       15.64      6.25 o
  -2  15   2        3.68        2.29      5.77 o
  -1  15   2        0.13        3.26      6.08 o
   0  15   2       13.91        5.15      5.74 o
   1  15   2        0.80        2.16      5.76 o
   2  15   2       26.09       25.03      5.81 o
   3  15   2       10.38       25.63      6.93 o
  -2  16   2        0.73        3.47      5.94 o
  -1  16   2        1.88        1.88      5.87 o
   0  16   2        0.01        7.64      6.31 o
   1  16   2        4.77       10.51      6.25 o
  -9   1   3       32.54       34.29     15.38 o
  -8   1   3       57.98       47.88     10.54 o
  -7   1   3        6.15       12.76     11.06 o
  -6   1   3      152.07      144.49      9.63 o
  -5   1   3      269.22      273.00     11.32 o
  -4   1   3       75.10       84.01      9.29 o
  -3   1   3      832.04      847.27     14.29 o
  -2   1   3     2850.09     2806.49     46.20 o
  -1   1   3      417.47      410.34     13.77 o
   0   1   3      950.56      883.34     15.21 o
   1   1   3      604.70      613.51     11.41 o
   2   1   3       95.28      101.54      7.22 o
   3   1   3      535.31      527.76      9.82 o
   4   1   3       92.68       91.15      8.69 o
   5   1   3       89.83       84.83      9.71 o
   6   1   3       56.16       58.24     10.87 o
   7   1   3        1.96        8.61     13.41 o
  -9   2   3       16.10       22.47     11.27 o
  -8   2   3       11.45        5.20      9.93 o
  -7   2   3        8.15        7.31     10.32 o
  -6   2   3      201.75      205.95     10.41 o
  -5   2   3       60.73       64.81      8.11 o
  -4   2   3      621.31      625.50     14.52 o
  -3   2   3        1.26        5.50      8.96 o
  -2   2   3     2266.69     2221.01     41.95 o
  -1   2   3     2250.06     2055.21     53.05 o
   0   2   3      603.17      596.00     11.57 o
   1   2   3     2928.11     2955.25     23.17 o
   2   2   3      766.75      818.75     10.38 o
   3   2   3      284.51      281.90      8.33 o
   4   2   3      178.20      182.08      8.39 o
   5   2   3      113.89      115.07      9.23 o
   6   2   3       14.43       14.29     10.17 o
   7   2   3        2.03        8.58     14.05 o
  -9   3   3       25.80       24.28     11.12 o
  -8   3   3      106.64       95.26     10.29 o
  -7   3   3        8.18       14.13     10.11 o
  -6   3   3       60.87       54.92      8.58 o
  -5   3   3        2.35       10.83      7.97 o
  -4   3   3      127.00      126.23     10.66 o
  -3   3   3       53.52       64.29      7.13 o
  -2   3   3      366.91      330.25     13.52 o
  -1   3   3     1017.37      948.67     16.19 o
   0   3   3     1577.23     1527.99     16.74 o
   1   3   3     1538.80     1470.42     14.77 o
   2   3   3     2092.49     2263.46     27.42 o
   3   3   3       24.30       30.42      6.33 o
   4   3   3       11.58       18.84      7.80 o
   5   3   3       61.18       59.88      8.91 o
   6   3   3       52.01       46.29     11.37 o
   7   3   3        0.12        5.20     14.46 o
  -8   4   3       55.92       62.83     10.33 o
  -7   4   3       10.93        6.40      7.84 o
  -6   4   3       90.04       78.06      7.66 o
  -5   4   3       66.95       55.76      8.44 o
  -4   4   3      203.19      213.09     11.73 o
  -3   4   3      940.97      912.42      9.60 o
  -2   4   3      464.87      471.04      8.36 o
  -1   4   3      928.61      980.09     20.22 o
   0   4   3        1.54        7.21      5.87 o
   1   4   3      168.34      170.34      6.50 o
   2   4   3      732.66      817.40     10.78 o
   3   4   3       21.32       25.52      6.70 o
   4   4   3       23.21       26.57      7.32 o
   5   4   3        3.17       13.56     11.96 o
   6   4   3        3.13        5.34     11.01 o
   7   4   3        0.45        5.19     11.71 o
  -8   5   3        0.27        9.13     10.19 o
  -7   5   3        2.69        7.42      8.62 o
  -6   5   3        3.57       -2.50      7.27 o
  -5   5   3       13.52       10.16      6.53 o
  -4   5   3       51.15       46.84      6.65 o
  -3   5   3      236.59      224.23      6.34 o
  -2   5   3       23.32       27.38      5.96 o
  -1   5   3        1.51        8.01      4.91 o
   0   5   3      334.05      321.06      6.67 o
   1   5   3      554.41      548.10      7.46 o
   2   5   3     1064.80     1192.32      8.65 o
   3   5   3       20.65       19.18      6.80 o
   4   5   3       95.29       86.17      6.86 o
   5   5   3       42.84       46.95      9.92 o
   6   5   3       65.18       66.74     10.92 o
   7   5   3        2.21        9.47     10.26 o
  -8   6   3       29.67       32.86      8.59 o
  -7   6   3        3.66        7.48      9.19 o
  -6   6   3        8.48       11.42      7.62 o
  -5   6   3       18.52       14.99      6.49 o
  -4   6   3       19.91       17.01      6.25 o
  -3   6   3        0.16        2.92      6.22 o
  -2   6   3     1378.14     1433.83     14.09 o
  -1   6   3      826.02      815.76     14.50 o
   0   6   3      136.61      142.99      4.99 o
   1   6   3        2.36        6.21      5.41 o
   2   6   3       48.84       53.61      5.17 o
   3   6   3       23.77       28.66      6.45 o
   4   6   3       56.03       56.95      6.14 o
   5   6   3        3.72        3.29     10.45 o
   6   6   3        1.51       16.55     10.50 o
   7   6   3        0.90        5.46     12.12 o
  -8   7   3       15.00       21.99     10.57 o
  -7   7   3        0.02        1.80      8.42 o
  -6   7   3       14.31       16.72      7.83 o
  -5   7   3       45.34       42.48      6.84 o
  -4   7   3        4.89       12.58      6.47 o
  -3   7   3      221.24      215.01      6.79 o
  -2   7   3     1508.34     1626.60     24.98 o
  -1   7   3      359.61      381.55      6.14 o
   0   7   3      859.86      947.82     10.55 o
   1   7   3        5.44        7.89      4.35 o
   2   7   3      141.96      146.90      5.52 o
   3   7   3      137.01      137.86      6.17 o
   4   7   3       17.17       25.65      7.38 o
   5   7   3        4.94       16.03      9.80 o
   6   7   3       37.67       30.55     11.14 o
  -8   8   3        0.08       10.09     10.92 o
  -7   8   3        0.26        7.53      7.93 o
  -6   8   3      123.91      134.75      8.38 o
  -5   8   3        6.67       11.80      7.47 o
  -4   8   3      210.89      202.61      7.42 o
  -3   8   3      197.49      203.02      6.24 o
  -2   8   3      291.65      289.16      5.62 o
  -1   8   3       94.12      100.15      5.52 o
   0   8   3      449.89      462.59      5.91 o
   1   8   3      426.77      396.37      6.06 o
   2   8   3      185.16      192.60      5.33 o
   3   8   3      270.78      251.41      6.70 o
   4   8   3        4.31       13.81      6.74 o
   5   8   3       34.28       18.33      9.07 o
   6   8   3        2.51       15.26      9.63 o
  -7   9   3       10.93       14.75     10.23 o
  -6   9   3       24.56       21.80      9.13 o
  -5   9   3       58.33       66.21      7.74 o
  -4   9   3       39.28       54.66      6.52 o
  -3   9   3       33.54       33.95      5.75 o
  -2   9   3       84.44       80.56      5.11 o
  -1   9   3        0.20       -1.83      4.91 o
   0   9   3      139.13      138.02      4.87 o
   1   9   3      454.87      435.25      5.97 o
   2   9   3       58.36       61.07      5.67 o
   3   9   3      258.01      275.58      7.37 o
   4   9   3       10.81       15.23      6.25 o
   5   9   3       14.53       14.86      9.23 o
   6   9   3        2.22        8.60     10.01 o
  -7  10   3        4.83       17.36      9.22 o
  -6  10   3        2.00       19.08      8.43 o
  -5  10   3        2.38        9.21      6.61 o
  -4  10   3       66.79       61.74      5.75 o
  -3  10   3        7.50        5.02      5.99 o
  -2  10   3      382.65      392.83      5.45 o
  -1  10   3        6.40       12.02      4.85 o
   0  10   3      326.47      338.82      6.80 o
   1  10   3      136.17      131.56      6.26 o
   2  10   3      183.48      189.09      5.68 o
   3  10   3      173.29      183.50      5.86 o
   4  10   3       27.40       17.05      6.46 o
   5  10   3       39.23       43.29      7.54 o
   6  10   3        5.20        8.64      9.43 o
  -6  11   3        0.38        6.70      9.02 o
  -5  11   3       39.82       42.19      7.97 o
  -4  11   3        0.05        3.42      6.90 o
  -3  11   3      108.59      108.85      6.51 o
  -2  11   3       46.83       46.13      5.15 o
  -1  11   3       60.39       59.75      4.89 o
   0  11   3      171.54      166.18      5.31 o
   1  11   3      574.06      521.77     12.07 o
   2  11   3        1.48        4.65      5.31 o
   3  11   3      137.84      122.12      5.59 o
   4  11   3        3.78       16.23      7.57 o
   5  11   3        5.66        9.02      7.55 o
  -6  12   3        0.02        7.82      7.48 o
  -5  12   3       17.96       17.29      7.01 o
  -4  12   3        4.48       17.75      7.34 o
  -3  12   3       51.42       49.90      6.22 o
  -2  12   3       18.08       19.16      5.38 o
  -1  12   3        9.95       12.86      5.03 o
   0  12   3       11.86       17.04      5.11 o
   1  12   3      136.92      133.87      5.97 o
   2  12   3       87.32       89.83      5.09 o
   3  12   3       54.04       59.78      5.96 o
   4  12   3       22.11       30.24      7.04 o
   5  12   3       48.23       59.62      8.78 o
  -5  13   3        1.46        0.46      7.85 o
  -4  13   3        0.18        5.79      7.65 o
  -3  13   3       41.03       44.53      6.71 o
  -2  13   3        0.08        3.39      5.93 o
  -1  13   3      229.27      216.96      6.32 o
   0  13   3        2.76        7.12      5.06 o
   1  13   3       32.79       25.95      5.56 o
   2  13   3       16.85       28.86      5.57 o
   3  13   3       41.79       53.01      6.83 o
   4  13   3       96.41       96.24      7.45 o
  -5  14   3       15.80       20.67      7.16 o
  -4  14   3        9.06        8.58      6.52 o
  -3  14   3       37.88       37.60      7.23 o
  -2  14   3       50.10       44.04      5.97 o
  -1  14   3       12.75        6.05      5.08 o
   0  14   3        4.66        8.98      5.85 o
   1  14   3       17.70       22.74      5.81 o
   2  14   3        0.41        4.07      5.63 o
   3  14   3        2.65        2.27      6.19 o
  -4  15   3        9.27       10.09      7.92 o
  -3  15   3        0.01        4.31      7.02 o
  -2  15   3       24.91       33.83      6.13 o
  -1  15   3        0.00       11.01      6.06 o
   0  15   3        3.08        9.61      5.60 o
   1  15   3        0.13        5.55      5.78 o
   2  15   3       27.65       34.63      6.14 o
  -2  16   3        0.05        5.98      6.50 o
  -1  16   3       24.74       33.15      5.73 o
   0  16   3        0.31        1.28      5.37 o
   1  16   3       37.71       48.13      6.65 o
  -9   0   4        0.00        2.61     20.24 o
  -8   0   4       35.48       41.52     14.11 o
  -7   0   4        9.93       15.24     14.88 o
  -6   0   4       51.52       39.96     14.43 o
  -5   0   4      201.32      209.45     13.80 o
  -4   0   4        0.57        3.06     12.47 o
  -3   0   4      662.47      695.11     17.66 o
  -2   0   4    27485.60    27013.18    384.64 o
  -1   0   4       95.86       95.70     14.27 o
   0   0   4     5248.89     5085.50     34.09 o
   1   0   4      357.08      309.70     13.26 o
   2   0   4     2477.11     2471.61     57.73 o
   3   0   4      578.18      612.74     21.19 o
   4   0   4      354.39      370.62     27.75 o
   5   0   4      163.22      142.08     13.59 o
   6   0   4        3.91       -1.91     18.12 o
   7   0   4       50.71       53.98     17.83 o
  -9   1   4        0.15        4.19     13.15 o
  -8   1   4       23.73       29.03     10.76 o
  -7   1   4        8.64        8.63      9.55 o
  -6   1   4      185.29      197.21     10.48 o
  -5   1   4       44.56       46.70      8.76 o
  -4   1   4        3.35        9.51      7.29 o
  -3   1   4      476.57      448.88     11.32 o
  -2   1   4    33202.48    32404.33    504.58 o
  -1   1   4      651.63      612.88     11.93 o
   0   1   4     1443.47     1494.66     14.94 o
   1   1   4     1079.44     1172.73     15.16 o
   2   1   4       43.13       35.39      7.90 o
   3   1   4      145.71      156.19      7.98 o
   4   1   4      559.32      553.43     11.00 o
   5   1   4       59.29       61.26      9.54 o
   6   1   4        1.10        4.98     14.12 o
   7   1   4        6.03        4.36     11.85 o
  -9   2   4       13.00       17.55     11.30 o
  -8   2   4       15.80       17.38     11.31 o
  -7   2   4       13.08       10.13      8.83 o
  -6   2   4      227.58      229.23     10.61 o
  -5   2   4       51.38       36.42      8.87 o
  -4   2   4      252.47      263.68     11.65 o
  -3   2   4     1237.21     1113.59     26.82 o
  -2   2   4     1797.02     1895.33     48.56 o
  -1   2   4      887.81      886.33     21.67 o
   0   2   4      493.13      473.88     10.10 o
   1   2   4     1962.46     2035.48     27.00 o
   2   2   4      762.97      826.69     26.05 o
   3   2   4      509.57      506.09      8.93 o
   4   2   4       15.54       17.77      7.77 o
   5   2   4       70.25       68.85      8.39 o
   6   2   4        0.64        7.18     12.40 o
   7   2   4       13.25       18.26     14.99 o
  -9   3   4       23.16       20.28     10.48 o
  -8   3   4       11.00       13.57     11.69 o
  -7   3   4       64.62       76.00     10.29 o
  -6   3   4       58.11       60.17      8.46 o
  -5   3   4       14.85       14.13      9.81 o
  -4   3   4      258.14      244.43     10.21 o
  -3   3   4      812.97      802.09     15.11 o
  -2   3   4       72.15       70.89      8.77 o
  -1   3   4       16.90       15.04      8.65 o
   0   3   4       17.52       26.45      6.33 o
   1   3   4       31.28       29.92      6.02 o
   2   3   4      849.74      890.72     12.26 o
   3   3   4        6.55       10.72      6.82 o
   4   3   4       55.21       48.09      6.79 o
   5   3   4       73.23       73.96      8.99 o
   6   3   4        0.25        4.00     11.41 o
   7   3   4        2.64        5.07     14.31 o
  -9   4   4        2.28       15.25     11.59 o
  -8   4   4        0.02        7.10      9.90 o
  -7   4   4        5.87       12.01      9.75 o
  -6   4   4       17.45       18.03      9.63 o
  -5   4   4      237.15      240.30      8.91 o
  -4   4   4       40.52       42.67      7.38 o
  -3   4   4      132.96      141.16      7.04 o
  -2   4   4       29.81       29.19      6.63 o
  -1   4   4       11.89       21.49      5.85 o
   0   4   4     3597.26     3454.43     31.26 o
   1   4   4       64.68       82.19      6.29 o
   2   4   4      189.02      182.15      6.45 o
   3   4   4        1.09       -0.43      6.15 o
   4   4   4       30.29       37.66      6.99 o
   5   4   4       12.17       13.12      8.73 o
   6   4   4        0.75        6.15      9.89 o
   7   4   4       17.30       28.69     15.08 o
  -8   5   4        5.08        2.18      8.43 o
  -7   5   4        0.06        2.75      7.75 o
  -6   5   4        6.48       12.32      7.38 o
  -5   5   4        1.10        1.57      5.99 o
  -4   5   4       14.17       18.44      6.25 o
  -3   5   4      326.74      310.43      6.55 o
  -2   5   4      313.57      282.21      6.96 o
  -1   5   4      194.44      204.05      6.81 o
   0   5   4       59.42       62.63      5.59 o
   1   5   4      698.22      703.88      7.86 o
   2   5   4      137.12      137.26      6.06 o
   3   5   4      442.62      415.12      7.56 o
   4   5   4      177.73      177.82      7.18 o
   5   5   4       91.67       93.65      9.37 o
   6   5   4       26.69       30.59     10.91 o
   7   5   4        9.67       14.16     15.01 o
  -8   6   4        1.59        4.40      8.87 o
  -7   6   4       11.41        2.05      8.88 o
  -6   6   4        1.02        4.68      7.39 o
  -5   6   4       19.83       18.50      7.41 o
  -4   6   4       26.55       22.30      5.79 o
  -3   6   4        4.52        8.33      5.59 o
  -2   6   4      780.08      767.22      8.84 o
  -1   6   4       43.27       43.08      5.70 o
   0   6   4        4.91        9.52      4.91 o
   1   6   4      105.69      113.47      6.24 o
   2   6   4       13.38       14.33      5.28 o
   3   6   4      170.00      182.96      6.91 o
   4   6   4       60.56       60.99      7.44 o
   5   6   4        2.10       -1.14     11.68 o
   6   6   4       15.81       24.57     11.09 o
  -8   7   4       15.22       18.15     10.50 o
  -7   7   4       59.14       61.41      8.65 o
  -6   7   4        2.21        5.86      7.30 o
  -5   7   4        0.36       16.38      7.33 o
  -4   7   4       22.24       32.50      7.74 o
  -3   7   4        1.52        7.59      5.08 o
  -2   7   4      999.45     1041.70     12.93 o
  -1   7   4       78.66       83.82      5.91 o
   0   7   4       53.37       44.83      4.98 o
   1   7   4      168.91      156.37      5.75 o
   2   7   4      122.19      122.49      5.96 o
   3   7   4        1.71        0.50      5.28 o
   4   7   4        1.38        2.59      6.18 o
   5   7   4        5.18        6.09     11.66 o
   6   7   4       28.40       22.68      8.71 o
  -8   8   4       29.35       30.44     10.46 o
  -7   8   4       45.55       51.13      7.28 o
  -6   8   4      304.62      294.22      8.60 o
  -5   8   4       21.64       20.68      6.83 o
  -4   8   4      227.02      232.47      6.45 o
  -3   8   4      125.25      127.95      6.94 o
  -2   8   4      424.42      442.76      7.39 o
  -1   8   4       67.23       70.41      4.66 o
   0   8   4       50.44       50.82      4.79 o
   1   8   4        3.50        5.85      4.50 o
   2   8   4      167.68      152.31      5.34 o
   3   8   4       81.52       70.59      6.47 o
   4   8   4       46.76       43.32      7.25 o
   5   8   4        9.77       15.46      7.46 o
   6   8   4        2.45        5.01     11.71 o
  -7   9   4        1.44       18.20      9.54 o
  -6   9   4        3.33       16.90      6.78 o
  -5   9   4        1.26        3.95      6.35 o
  -4   9   4      158.85      163.35      7.93 o
  -3   9   4       77.09       71.51      6.94 o
  -2   9   4      524.29      555.81     18.12 o
  -1   9   4      460.86      443.51      5.47 o
   0   9   4       25.11       25.42      5.06 o
   1   9   4      196.45      194.01      4.97 o
   2   9   4      501.31      476.54      7.36 o
   3   9   4        8.13        6.45      7.03 o
   4   9   4        7.03        5.97      8.07 o
   5   9   4        0.71        7.66      7.43 o
   6   9   4        9.54        9.10     10.42 o
  -7  10   4        2.81       16.80     10.05 o
  -6  10   4      379.15      375.83     12.40 o
  -5  10   4       10.60       24.71      6.93 o
  -4  10   4      370.34      375.32      7.45 o
  -3  10   4      153.37      152.76      7.62 o
  -2  10   4      621.66      579.70     14.39 o
  -1  10   4      107.76      110.78      5.99 o
   0  10   4      505.94      467.87      8.80 o
   1  10   4       21.59       30.78      4.82 o
   2  10   4      953.97      928.81     14.97 o
   3  10   4       14.89       13.74      6.71 o
   4  10   4       32.98       43.55      8.05 o
   5  10   4        0.16        9.33      7.36 o
  -7  11   4        0.76        5.13     10.35 o
  -6  11   4       25.63       32.91      8.73 o
  -5  11   4       30.50       30.21      6.51 o
  -4  11   4       42.90       52.41      7.32 o
  -3  11   4       28.74       36.86      7.28 o
  -2  11   4      118.32      124.83      6.46 o
  -1  11   4        4.96        7.16      5.82 o
   0  11   4      391.47      416.01     10.05 o
   1  11   4        6.30       18.97      5.09 o
   2  11   4       17.18       18.31      6.09 o
   3  11   4       12.61       19.30      5.99 o
   4  11   4       39.31       35.64      7.01 o
   5  11   4        2.71       -3.13      7.27 o
  -6  12   4        1.12        8.03      7.62 o
  -5  12   4       28.20       22.96      7.00 o
  -4  12   4       22.34       29.82      6.36 o
  -3  12   4       55.38       44.00      6.62 o
  -2  12   4        3.40        8.94      5.72 o
  -1  12   4       32.65       32.94      5.17 o
   0  12   4       64.84       58.05      5.20 o
   1  12   4       33.36       15.77      5.07 o
   2  12   4      146.79      161.79      5.67 o
   3  12   4       13.23       29.26      6.30 o
   4  12   4       28.32       27.67      7.82 o
  -5  13   4        6.10       15.61      7.50 o
  -4  13   4        0.54       12.55      7.04 o
  -3  13   4        1.12        5.80      6.62 o
  -2  13   4        2.85       12.51      5.38 o
  -1  13   4       80.27       65.71      5.94 o
   0  13   4        7.18       11.54      5.22 o
   1  13   4        2.75       15.58      5.12 o
   2  13   4       23.30       13.64      5.92 o
   3  13   4       47.75       50.14      6.22 o
   4  13   4       12.00       21.48      8.21 o
  -5  14   4       26.19       26.10      7.59 o
  -4  14   4        7.74       16.09      7.89 o
  -3  14   4       84.46       67.62      6.50 o
  -2  14   4        1.96        9.78      7.10 o
  -1  14   4        3.48        4.84      5.28 o
   0  14   4        0.34        7.85      5.52 o
   1  14   4        2.00        2.33      5.61 o
   2  14   4       15.10       22.58      5.87 o
   3  14   4        0.24        3.32      7.26 o
  -4  15   4        5.76        6.48      7.42 o
  -3  15   4       52.47       70.24      7.12 o
  -2  15   4        5.18       -0.93      7.09 o
  -1  15   4       46.00       40.32      5.86 o
   0  15   4       15.60       14.16      5.51 o
   1  15   4       18.66       19.10      5.94 o
   2  15   4        6.64       20.02      7.24 o
  -2  16   4        1.76       13.31      7.39 o
  -1  16   4       39.46       53.79      5.98 o
   0  16   4        3.29       -1.10      6.40 o
  -9   1   5       15.94       27.10     11.76 o
  -8   1   5        0.34       -2.90     10.46 o
  -7   1   5       67.81       70.60     11.35 o
  -6   1   5       32.30       26.00     12.75 o
  -5   1   5        8.91       11.92      8.33 o
  -4   1   5     1399.94     1317.26     26.62 o
  -3   1   5     2352.05     2093.57     15.47 o
  -2   1   5     2707.55     2745.78     33.92 o
  -1   1   5     1269.61     1245.26     13.59 o
   0   1   5        0.59        2.39      7.66 o
   1   1   5       16.67       32.34      7.96 o
   2   1   5       37.44       44.76      7.10 o
   3   1   5       66.37       70.75      7.63 o
   4   1   5       32.57       31.16      8.92 o
   5   1   5      146.28      158.04     10.37 o
   6   1   5        4.37        7.20     10.39 o
   7   1   5        0.11        2.09     12.29 o
  -9   2   5        9.86        9.63     11.35 o
  -8   2   5        5.14        8.05     10.66 o
  -7   2   5       36.99       38.13     10.14 o
  -6   2   5      188.19      185.24     14.94 o
  -5   2   5      183.01      175.27      8.27 o
  -4   2   5      299.27      289.09      9.04 o
  -3   2   5      251.26      259.31      8.96 o
  -2   2   5      558.28      562.22     10.42 o
  -1   2   5     1230.31     1120.22     25.68 o
   0   2   5      353.00      357.22      8.35 o
   1   2   5     2252.72     2363.04     29.14 o
   2   2   5       56.49       50.99      6.25 o
   3   2   5       43.91       50.85      7.59 o
   4   2   5      134.06      125.69      7.57 o
   5   2   5      154.55      157.12      9.49 o
   6   2   5        9.64       13.88     11.42 o
   7   2   5        6.66       11.21     14.32 o
  -9   3   5        2.94        4.26     12.81 o
  -8   3   5        0.79        8.86     11.13 o
  -7   3   5        4.53        4.67      9.72 o
  -6   3   5       24.39       31.91      7.97 o
  -5   3   5      220.97      225.36      9.76 o
  -4   3   5      435.96      447.09      9.94 o
  -3   3   5        3.53        6.48      7.52 o
  -2   3   5      332.84      336.82      9.51 o
  -1   3   5      269.12      319.24     11.20 o
   0   3   5      149.52      151.55      6.92 o
   1   3   5      288.40      289.60      7.54 o
   2   3   5        4.82        1.10      6.72 o
   3   3   5      172.09      182.64      8.29 o
   4   3   5       63.91       54.15      7.97 o
   5   3   5       21.46       25.94     10.04 o
   6   3   5        0.16        3.37     15.77 o
  -9   4   5        3.07       11.41     10.97 o
  -8   4   5        6.01       12.73     10.77 o
  -7   4   5        0.00        4.66      9.77 o
  -6   4   5      577.47      571.08     13.14 o
  -5   4   5        0.48        1.03      6.96 o
  -4   4   5      313.07      325.43     13.49 o
  -3   4   5      607.54      567.21     14.39 o
  -2   4   5     1264.42     1237.42     25.81 o
  -1   4   5     1541.15     1559.26     41.29 o
   0   4   5     2351.68     2359.96     23.48 o
   1   4   5      440.96      469.74      7.28 o
   2   4   5      223.14      244.03      6.25 o
   3   4   5       25.88       31.81      6.28 o
   4   4   5       47.66       40.42      6.66 o
   5   4   5        2.47        6.97      9.03 o
   6   4   5        2.50       11.12     19.99 o
  -9   5   5        0.11       -1.67     11.16 o
  -8   5   5        4.48       16.65      9.85 o
  -7   5   5        9.06       20.50      7.98 o
  -6   5   5       35.65       42.94      9.68 o
  -5   5   5       90.32       97.39      8.07 o
  -4   5   5       24.19       17.62      6.26 o
  -3   5   5      184.52      191.64      6.39 o
  -2   5   5        0.56        6.75      5.75 o
  -1   5   5      959.15     1030.95     11.79 o
   0   5   5      210.78      208.23      6.96 o
   1   5   5      316.04      331.25      6.17 o
   2   5   5      424.31      405.44      7.19 o
   3   5   5      171.39      179.18      7.23 o
   4   5   5       36.59       42.36      7.31 o
   5   5   5        0.25        2.10      8.83 o
   6   5   5        5.32       23.82     20.11 o
  -8   6   5       15.31        9.48      9.77 o
  -7   6   5        7.44        0.88      9.13 o
  -6   6   5       55.49       54.47      6.88 o
  -5   6   5        0.00        1.69      6.88 o
  -4   6   5      224.71      222.50      5.97 o
  -3   6   5      354.59      338.42      6.63 o
  -2   6   5     1122.04     1176.73     18.86 o
  -1   6   5      114.19      107.30      6.00 o
   0   6   5      234.02      267.75      5.63 o
   1   6   5       29.26       28.74      5.55 o
   2   6   5        7.85       13.26      5.48 o
   3   6   5       14.15       15.52      6.15 o
   4   6   5      163.51      147.17      7.24 o
   5   6   5      128.46      123.41      9.50 o
   6   6   5        0.14        4.90     10.09 o
  -8   7   5        6.27       14.58      8.97 o
  -7   7   5        0.26       -3.24      9.13 o
  -6   7   5       41.20       41.49      6.76 o
  -5   7   5       58.87       47.84      6.68 o
  -4   7   5      164.28      158.01      6.23 o
  -3   7   5       28.61       22.38      5.37 o
  -2   7   5      204.81      214.63      6.94 o
  -1   7   5      409.44      414.21      7.24 o
   0   7   5      232.49      235.61      5.57 o
   1   7   5       79.19       83.57      5.62 o
   2   7   5      207.35      209.62      6.32 o
   3   7   5        1.44        2.19      5.55 o
   4   7   5        8.80        8.53      7.39 o
   5   7   5       13.37       11.77      8.86 o
   6   7   5        5.54       11.28     11.73 o
  -8   8   5       40.04       44.68      9.23 o
  -7   8   5      171.71      178.90      8.99 o
  -6   8   5      242.81      254.05      8.56 o
  -5   8   5        0.80        8.75      5.57 o
  -4   8   5      120.42      127.86      5.77 o
  -3   8   5       30.25       26.90      5.24 o
  -2   8   5        2.28        5.30      5.49 o
  -1   8   5      179.75      171.00      5.39 o
   0   8   5      353.92      334.74      6.78 o
   1   8   5      386.68      363.09      8.33 o
   2   8   5      131.47      123.86      5.81 o
   3   8   5       24.41       35.03      5.85 o
   4   8   5       31.39       40.54      6.53 o
   5   8   5        0.09        7.49      9.69 o
   6   8   5       10.27       14.71     12.10 o
  -8   9   5       13.33       27.79     10.66 o
  -7   9   5       20.08       20.31      8.71 o
  -6   9   5       30.91       34.34      6.90 o
  -5   9   5      229.36      237.31      7.94 o
  -4   9   5      157.21      159.54      7.60 o
  -3   9   5        0.88       -0.32      6.47 o
  -2   9   5      313.53      295.78      6.20 o
  -1   9   5       18.64       24.73      5.67 o
   0   9   5        0.82        6.56      5.28 o
   1   9   5      442.84      409.87      6.65 o
   2   9   5       20.72       21.88      5.32 o
   3   9   5        3.27        7.06      6.35 o
   4   9   5        4.30        3.20      7.51 o
   5   9   5       13.76       14.55      8.89 o
  -7  10   5        3.33        6.53      8.90 o
  -6  10   5        6.84       18.06      7.52 o
  -5  10   5       89.82       92.48      7.04 o
  -4  10   5      174.30      168.79      6.91 o
  -3  10   5      108.62      112.75      6.49 o
  -2  10   5      262.06      239.36      6.04 o
  -1  10   5      502.57      457.48      7.27 o
   0  10   5      252.45      268.45      5.89 o
   1  10   5       16.51       18.61      4.94 o
   2  10   5      197.68      178.82      5.84 o
   3  10   5       33.94       38.55      6.97 o
   4  10   5       16.28       12.90      8.29 o
   5  10   5        2.98        7.45      8.39 o
  -7  11   5        0.83       17.41      9.09 o
  -6  11   5       42.31       41.48      7.37 o
  -5  11   5       85.70       91.40      6.71 o
  -4  11   5       79.59       74.52      6.61 o
  -3  11   5      112.97      102.07      7.06 o
  -2  11   5      343.49      324.87      7.66 o
  -1  11   5       56.47       59.59      5.45 o
   0  11   5      486.55      442.02      7.82 o
   1  11   5      114.24      101.27      5.69 o
   2  11   5       51.07       62.38      6.59 o
   3  11   5        1.88        3.79      5.95 o
   4  11   5       16.96       26.31      7.82 o
  -6  12   5       24.84       29.30      7.27 o
  -5  12   5        3.67        5.73      6.90 o
  -4  12   5        7.67       13.42      5.56 o
  -3  12   5        1.66        2.96      6.11 o
  -2  12   5       70.16       80.80      6.78 o
  -1  12   5      165.07      154.98      7.58 o
   0  12   5       10.00       22.18      5.88 o
   1  12   5       38.42       48.35      6.85 o
   2  12   5       85.26       80.11      6.71 o
   3  12   5        2.01        6.58      6.65 o
   4  12   5       27.70       35.19      8.18 o
  -6  13   5        0.74        6.03      8.52 o
  -5  13   5        0.08        6.94      7.41 o
  -4  13   5       39.63       34.00      6.67 o
  -3  13   5       23.00       27.95      6.33 o
  -2  13   5      135.35      125.06      7.11 o
  -1  13   5        0.04       -1.85      5.15 o
   0  13   5        4.87        0.48      5.28 o
   1  13   5        1.54        4.29      5.83 o
   2  13   5        4.30        5.24      5.95 o
   3  13   5       49.59       57.11      7.38 o
  -5  14   5        1.18        6.79      7.06 o
  -4  14   5        1.50        4.20      6.39 o
  -3  14   5       17.82       20.22      6.35 o
  -2  14   5        2.97        2.79      7.12 o
  -1  14   5        7.73       18.14      6.21 o
   0  14   5        4.59        9.36      5.62 o
   1  14   5        2.68        6.20      5.63 o
   2  14   5       17.44       33.13      6.65 o
  -4  15   5        0.41        5.78      6.75 o
  -3  15   5        2.90       15.04      7.58 o
  -2  15   5        4.45        7.17      6.63 o
  -1  15   5        6.85       16.31      6.95 o
   0  15   5       11.30       14.54      7.03 o
   1  15   5        5.67       10.45      6.40 o
  -1  16   5        2.81       13.35      6.93 o
  -9   0   6       20.71       24.42     15.94 o
  -8   0   6       47.94       52.05     16.82 o
  -7   0   6       15.22       19.87     12.67 o
  -6   0   6       28.21       30.77     12.29 o
  -5   0   6       59.95       67.44     12.06 o
  -4   0   6     2274.99     2237.63     35.20 o
  -3   0   6      985.20      971.32     15.87 o
  -2   0   6     1830.07     1633.83     20.27 o
  -1   0   6      926.51      987.56     18.14 o
   0   0   6      226.88      174.71     13.59 o
   1   0   6        8.32        9.16     12.24 o
   2   0   6     1190.30     1197.14     41.19 o
   3   0   6        0.21       10.25     10.52 o
   4   0   6      187.67      192.87     13.31 o
   5   0   6        6.61       12.82     13.69 o
   6   0   6       19.29       21.57     16.11 o
  -9   1   6        3.41        3.73     13.39 o
  -8   1   6        0.45        3.48     11.87 o
  -7   1   6       18.79       19.13     10.89 o
  -6   1   6       58.07       69.06      8.66 o
  -5   1   6      177.42      167.59      8.55 o
  -4   1   6      651.10      675.91     10.77 o
  -3   1   6       10.10        9.59      7.64 o
  -2   1   6        0.12        9.83      7.04 o
  -1   1   6      248.90      254.91     10.11 o
   0   1   6      413.99      415.00      8.99 o
   1   1   6      164.73      188.20      7.78 o
   2   1   6      305.85      286.43      7.75 o
   3   1   6      313.22      321.33      8.80 o
   4   1   6     1489.74     1432.10     21.89 o
   5   1   6       77.14       76.73      9.47 o
   6   1   6       45.39       45.02     10.90 o
  -9   2   6        0.03       13.32     12.37 o
  -8   2   6       33.38       32.90     10.92 o
  -7   2   6        0.02        4.22     10.72 o
  -6   2   6      139.90      139.04      9.61 o
  -5   2   6      397.40      406.01     10.52 o
  -4   2   6      244.45      238.14      8.37 o
  -3   2   6      569.49      655.48      9.90 o
  -2   2   6     3243.28     3252.69     62.37 o
  -1   2   6        0.00       11.38      8.99 o
   0   2   6     3485.75     3723.79     38.66 o
   1   2   6      336.43      346.37      8.15 o
   2   2   6      104.62      117.83      7.14 o
   3   2   6       30.54       25.89      6.30 o
   4   2   6      131.82      137.23      9.30 o
   5   2   6      105.22      106.67      9.68 o
   6   2   6        0.43        5.02     11.02 o
  -9   3   6        2.41        1.66     11.93 o
  -8   3   6        3.44        9.17     10.57 o
  -7   3   6       46.59       44.27      9.92 o
  -6   3   6        0.78        3.07      7.58 o
  -5   3   6      245.17      254.60      9.69 o
  -4   3   6      582.20      596.21     14.99 o
  -3   3   6     1040.33     1152.12     32.02 o
  -2   3   6     1511.41     1589.28     39.48 o
  -1   3   6     2808.57     2878.92     63.39 o
   0   3   6      120.20      120.64      7.57 o
   1   3   6       24.68       28.68      6.37 o
   2   3   6      137.03      141.33      6.78 o
   3   3   6       71.30       67.80      7.55 o
   4   3   6       33.96       32.27      8.44 o
   5   3   6       43.52       41.49      9.51 o
   6   3   6        4.64        8.53      9.84 o
  -9   4   6        4.94        5.41      9.13 o
  -8   4   6        0.10       -3.46     10.39 o
  -7   4   6       41.52       39.02      8.33 o
  -6   4   6       43.67       39.46      7.37 o
  -5   4   6      303.52      290.99      8.56 o
  -4   4   6      237.25      252.26      8.42 o
  -3   4   6     1296.54     1295.53     19.86 o
  -2   4   6      596.14      610.72     11.08 o
  -1   4   6       36.49       46.09      6.54 o
   0   4   6     1525.37     1654.77     14.78 o
   1   4   6       21.38       35.26      5.87 o
   2   4   6      117.61      104.73      6.52 o
   3   4   6       33.21       26.76      6.83 o
   4   4   6        0.00        2.82      7.42 o
   5   4   6       11.50        1.10      8.82 o
   6   4   6       14.23       16.16     12.40 o
  -9   5   6        1.57        5.99     10.54 o
  -8   5   6        0.00        8.04      7.59 o
  -7   5   6        7.02        0.16     10.19 o
  -6   5   6        3.76        0.61      9.58 o
  -5   5   6       12.25       12.76      6.52 o
  -4   5   6        9.60       16.85      6.81 o
  -3   5   6       10.45       15.67      5.99 o
  -2   5   6        2.16        6.77      6.14 o
  -1   5   6      355.57      353.66      8.78 o
   0   5   6        2.14       -0.37      6.11 o
   1   5   6      414.00      413.82      9.55 o
   2   5   6      167.77      165.03      7.36 o
   3   5   6        1.76        4.73      6.40 o
   4   5   6      132.89      117.49      8.77 o
   5   5   6      112.91      105.06      9.63 o
   6   5   6       32.59       28.34     20.81 o
  -8   6   6       15.92       20.43      8.79 o
  -7   6   6       57.78       60.08      8.25 o
  -6   6   6       10.72       17.68      7.92 o
  -5   6   6       19.09       25.91      6.31 o
  -4   6   6       27.09       26.78      5.49 o
  -3   6   6       89.66       91.08      5.43 o
  -2   6   6      275.77      264.55      6.17 o
  -1   6   6       14.94       18.93      5.46 o
   0   6   6      155.75      146.86      6.15 o
   1   6   6       70.29       73.31      5.20 o
   2   6   6      441.12      436.10     10.42 o
   3   6   6       26.90       29.67      6.89 o
   4   6   6        3.02        9.16      6.76 o
   5   6   6       40.41       31.68     10.20 o
   6   6   6        3.29        7.37     21.66 o
  -8   7   6       54.75       46.87     10.08 o
  -7   7   6        2.90        5.96      8.09 o
  -6   7   6       13.71       14.84      7.53 o
  -5   7   6        0.05       -0.86      6.12 o
  -4   7   6        0.24        3.24      5.25 o
  -3   7   6       11.68       11.81      5.03 o
  -2   7   6        6.69        9.46      5.00 o
  -1   7   6       84.16       77.85      5.83 o
   0   7   6      210.92      213.40      6.53 o
   1   7   6       29.90       34.30      5.66 o
   2   7   6        6.26        9.31      5.63 o
   3   7   6       69.86       80.88      6.48 o
   4   7   6      237.90      226.50      8.50 o
   5   7   6       28.67       24.72      8.89 o
  -8   8   6       15.50       16.80     10.38 o
  -7   8   6      132.14      167.68      8.96 o
  -6   8   6       71.46       74.62      7.12 o
  -5   8   6      198.66      213.61      7.66 o
  -4   8   6      379.52      353.72      6.80 o
  -3   8   6      120.11      110.93      6.27 o
  -2   8   6       93.13      100.73      5.79 o
  -1   8   6        7.26        8.66      5.51 o
   0   8   6        2.10        5.88      4.99 o
   1   8   6      539.06      510.55      6.51 o
   2   8   6       54.05       55.00      4.99 o
   3   8   6      198.10      209.20      7.33 o
   4   8   6       16.10       15.92      7.05 o
   5   8   6       61.15       54.91      9.69 o
  -8   9   6       79.24       79.02     10.91 o
  -7   9   6       29.43       30.49      7.62 o
  -6   9   6      457.32      458.50      9.33 o
  -5   9   6      229.23      232.76      6.94 o
  -4   9   6      265.96      252.20      6.56 o
  -3   9   6      211.13      207.49      6.18 o
  -2   9   6      553.68      529.46     12.13 o
  -1   9   6        2.23        6.57      5.78 o
   0   9   6     1136.33     1112.82     14.42 o
   1   9   6       83.11       78.33      8.08 o
   2   9   6      137.48      141.79      6.66 o
   3   9   6       36.22       43.47      6.77 o
   4   9   6        0.02        4.68      7.41 o
   5   9   6        3.27        1.16     10.24 o
  -7  10   6        4.22        3.74      8.58 o
  -6  10   6       41.08       56.75      6.11 o
  -5  10   6       47.64       43.17      6.84 o
  -4  10   6       78.45       85.71      7.77 o
  -3  10   6      168.35      167.38      7.00 o
  -2  10   6       30.11       25.62      6.35 o
  -1  10   6       17.24       30.51      5.89 o
   0  10   6      306.56      294.30      7.92 o
   1  10   6       34.94       37.27      5.96 o
   2  10   6       67.24       95.47      6.64 o
   3  10   6       18.09       24.71      6.85 o
   4  10   6       21.42       21.48      8.84 o
  -7  11   6        3.14        6.82      7.66 o
  -6  11   6       54.31       50.10      7.35 o
  -5  11   6        0.05       11.28      6.94 o
  -4  11   6       13.64       10.86      6.67 o
  -3  11   6        2.86       -3.44      6.41 o
  -2  11   6        2.11        1.22      5.16 o
  -1  11   6       75.30       83.39      7.05 o
   0  11   6      429.41      423.92      7.24 o
   1  11   6       53.14       66.49      6.61 o
   2  11   6       19.32       36.34      6.71 o
   3  11   6       33.39       26.74      6.35 o
   4  11   6        0.01        9.27      7.52 o
  -6  12   6       37.39       35.08      7.45 o
  -5  12   6        0.06       -3.12      6.76 o
  -4  12   6        8.73       18.35      7.24 o
  -3  12   6        6.11        8.90      6.66 o
  -2  12   6       31.29       28.01      6.30 o
  -1  12   6        0.80        0.07      5.46 o
   0  12   6       86.50       82.59      6.08 o
   1  12   6        6.76        3.06      5.26 o
   2  12   6       10.16       14.95      6.75 o
   3  12   6        7.48       15.44      8.30 o
  -6  13   6        0.00        3.36      8.33 o
  -5  13   6       20.33       32.30      7.53 o
  -4  13   6       13.66       14.01      5.81 o
  -3  13   6        0.35       12.66      6.50 o
  -2  13   6       14.54       15.35      6.42 o
  -1  13   6        0.91        3.55      6.38 o
   0  13   6        0.03       10.26      5.48 o
   1  13   6       37.25       39.79      6.39 o
   2  13   6       17.01       22.10      6.05 o
   3  13   6        1.75        5.45      6.83 o
  -5  14   6       10.86       11.96      7.85 o
  -4  14   6        1.93        4.89      7.43 o
  -3  14   6       20.09       15.29      6.93 o
  -2  14   6        6.82       14.43      7.25 o
  -1  14   6        4.87        8.15      6.55 o
   0  14   6        1.71        4.39      6.38 o
   1  14   6        0.01        9.11      6.49 o
   2  14   6        1.94        9.72      6.74 o
  -3  15   6        1.19       -5.71      7.68 o
  -2  15   6       19.83       28.57      7.06 o
  -1  15   6        2.72       12.82      7.42 o
   0  15   6       21.25       26.38      6.78 o
   1  15   6        1.39       16.38      6.74 o
  -9   1   7        8.79       12.68     13.23 o
  -8   1   7       14.69       11.51     11.53 o
  -7   1   7       96.73       95.02      9.25 o
  -6   1   7       83.47       87.33      8.64 o
  -5   1   7      245.89      221.80      8.76 o
  -4   1   7      602.19      584.00     10.87 o
  -3   1   7      324.63      318.88      8.47 o
  -2   1   7     1939.65     2001.18     14.38 o
  -1   1   7        1.47        5.88      7.56 o
   0   1   7     1243.00     1365.71     19.60 o
   1   1   7     1041.09     1064.92      9.64 o
   2   1   7      240.66      244.93      8.88 o
   3   1   7      397.07      387.05      9.02 o
   4   1   7       15.35       19.30      7.86 o
   5   1   7       18.52       21.29      9.74 o
   6   1   7        7.67       14.76     11.23 o
  -9   2   7        0.00        6.71     11.64 o
  -8   2   7       21.79       30.03     12.82 o
  -7   2   7        2.81       12.41      9.25 o
  -6   2   7       36.94       33.20      7.36 o
  -5   2   7        1.12        0.82      7.77 o
  -4   2   7      731.43      711.34     11.39 o
  -3   2   7      174.32      156.83      7.66 o
  -2   2   7      959.78      985.25     20.84 o
  -1   2   7     2669.70     2669.35     42.16 o
   0   2   7     3591.34     3753.14     67.85 o
   1   2   7        2.00        2.59      7.26 o
   2   2   7      181.74      185.23      6.58 o
   3   2   7       21.15       26.26      7.30 o
   4   2   7       41.31       35.11      8.09 o
   5   2   7       14.91       25.58      9.66 o
   6   2   7        0.30        1.46     11.86 o
  -9   3   7        7.85       16.29     11.79 o
  -8   3   7       50.26       61.51     11.45 o
  -7   3   7        1.27        2.71      9.37 o
  -6   3   7      223.95      224.58      8.92 o
  -5   3   7       25.75       29.27      6.67 o
  -4   3   7        4.11        8.11      8.03 o
  -3   3   7       16.52       23.21      6.49 o
  -2   3   7        0.70       10.59      7.27 o
  -1   3   7      986.13      930.58     10.67 o
   0   3   7      525.58      588.53      8.69 o
   1   3   7       50.50       58.44      6.94 o
   2   3   7        1.01        2.47      6.23 o
   3   3   7      121.41      122.93      7.68 o
   4   3   7       16.30       23.25      8.25 o
   5   3   7        2.94        8.82      9.70 o
   6   3   7       10.57       17.62     11.85 o
  -9   4   7        0.58       15.98     11.98 o
  -8   4   7        1.72       -2.06     10.64 o
  -7   4   7       33.13       35.42     10.37 o
  -6   4   7       16.84       19.70      8.67 o
  -5   4   7       43.99       47.58      7.67 o
  -4   4   7       56.08       59.80      7.25 o
  -3   4   7        0.96       -1.17      6.09 o
  -2   4   7      148.74      145.56      7.32 o
  -1   4   7       15.48       20.64      6.29 o
   0   4   7      240.82      267.47      7.05 o
   1   4   7       36.86       43.98      5.61 o
   2   4   7        4.01        6.43      6.23 o
   3   4   7       33.92       27.61      7.58 o
   4   4   7        0.02       -0.29      7.35 o
   5   4   7       19.17       19.52      9.06 o
   6   4   7       15.93       18.44     11.86 o
  -9   5   7        2.95        9.62      9.31 o
  -8   5   7        0.00       10.72      9.71 o
  -7   5   7       11.12       22.15      8.77 o
  -6   5   7        4.76       12.93      8.04 o
  -5   5   7       16.62       19.52      6.75 o
  -4   5   7      259.25      282.31      8.77 o
  -3   5   7       79.56       81.60      6.51 o
  -2   5   7       91.15      118.11      6.40 o
  -1   5   7       85.53       89.14      5.53 o
   0   5   7     1514.29     1566.63     24.99 o
   1   5   7        5.08       14.37      5.26 o
   2   5   7      120.45      120.00      6.74 o
   3   5   7        4.81       17.27      7.21 o
   4   5   7       27.86       26.36      7.03 o
   5   5   7       15.30       15.98     10.23 o
  -8   6   7        3.51       11.70      9.43 o
  -7   6   7        0.08       -2.38      7.71 o
  -6   6   7        6.50       13.15      5.57 o
  -5   6   7        3.31        4.03      5.96 o
  -4   6   7      393.03      413.02      7.12 o
  -3   6   7      227.06      222.00      6.77 o
  -2   6   7        9.30       15.28      5.29 o
  -1   6   7       13.59       10.65      5.57 o
   0   6   7       44.72       42.56      5.91 o
   1   6   7       55.28       56.31      6.24 o
   2   6   7       30.46       24.75      6.30 o
   3   6   7       72.62       84.46      8.03 o
   4   6   7       75.53       73.30      8.07 o
   5   6   7       91.79      101.71     10.03 o
  -8   7   7       76.48       81.52     10.04 o
  -7   7   7       34.11       34.64      7.91 o
  -6   7   7       40.79       47.19      5.86 o
  -5   7   7       18.41       19.48      5.44 o
  -4   7   7       86.38       88.81      6.25 o
  -3   7   7      115.20      109.91      6.22 o
  -2   7   7       26.59       33.91      5.13 o
  -1   7   7      421.02      385.76      7.02 o
   0   7   7      135.57      144.43      6.35 o
   1   7   7      228.01      228.90      7.17 o
   2   7   7       41.41       41.72      6.51 o
   3   7   7      335.29      331.53      7.47 o
   4   7   7        0.02        8.13      9.03 o
   5   7   7       54.55       55.11      9.36 o
  -8   8   7        0.11        8.42      9.06 o
  -7   8   7       33.52       34.16      8.18 o
  -6   8   7        8.16       16.02      7.33 o
  -5   8   7       84.21       77.06      6.07 o
  -4   8   7       64.47       73.84      5.81 o
  -3   8   7      108.84      108.02      5.91 o
  -2   8   7       73.15       74.46      5.02 o
  -1   8   7       56.94       59.44      5.82 o
   0   8   7       67.76       66.91      6.29 o
   1   8   7     1506.51     1443.26     16.51 o
   2   8   7       94.66       84.54      6.16 o
   3   8   7      265.07      262.27      8.08 o
   4   8   7       27.06       22.61      8.00 o
   5   8   7       12.67        6.93      8.72 o
  -8   9   7       55.15       52.09      8.99 o
  -7   9   7       38.78       44.58      8.48 o
  -6   9   7      103.67      106.45      7.31 o
  -5   9   7       97.42       92.00      6.29 o
  -4   9   7      216.17      225.24      6.71 o
  -3   9   7      154.41      152.11      6.08 o
  -2   9   7      320.76      309.62      6.39 o
  -1   9   7      854.70      839.15     17.93 o
   0   9   7      148.47      132.01      5.88 o
   1   9   7       41.58       51.36      5.66 o
   2   9   7        0.77       12.38      5.31 o
   3   9   7        6.09       11.29      7.27 o
   4   9   7        1.36        3.84      8.35 o
  -7  10   7       28.85       28.40      8.03 o
  -6  10   7       48.85       54.85      7.55 o
  -5  10   7       95.14       95.80      7.69 o
  -4  10   7       62.80       65.56      6.10 o
  -3  10   7       73.34       71.78      5.89 o
  -2  10   7        3.47       -0.96      5.82 o
  -1  10   7       77.42       82.58      6.50 o
   0  10   7       12.08       19.08      5.33 o
   1  10   7       33.40       46.91      5.22 o
   2  10   7        7.57        9.84      5.96 o
   3  10   7        1.15        5.22      7.41 o
   4  10   7        8.62       10.90      6.71 o
  -7  11   7       27.16       36.37      9.86 o
  -6  11   7        0.00        2.55      8.13 o
  -5  11   7       11.75       15.06      5.96 o
  -4  11   7        0.64        7.49      6.95 o
  -3  11   7       50.85       52.64      5.43 o
  -2  11   7        8.78       10.45      5.64 o
  -1  11   7       78.29       75.53      6.17 o
   0  11   7      193.33      192.31      6.35 o
   1  11   7       11.78        9.64      6.21 o
   2  11   7       42.81       43.20      6.12 o
   3  11   7       30.67       28.56      6.45 o
   4  11   7        1.00       -0.90     10.02 o
  -6  12   7        0.04       -0.81      7.87 o
  -5  12   7        6.16       10.40      6.63 o
  -4  12   7        3.82        8.62      6.76 o
  -3  12   7        8.96       16.30      6.70 o
  -2  12   7       34.16       44.59      6.62 o
  -1  12   7        1.56        1.44      6.11 o
   0  12   7        0.34        0.36      6.05 o
   1  12   7       13.40       16.39      5.82 o
   2  12   7        9.48       13.95      6.30 o
   3  12   7        2.35       10.03      9.11 o
  -5  13   7        3.53       -2.01      6.48 o
  -4  13   7       13.54       23.91      6.72 o
  -3  13   7        0.44       -2.35      6.57 o
  -2  13   7       34.56       29.04      7.56 o
  -1  13   7       25.16       23.55      7.45 o
   0  13   7        5.91       10.19      6.63 o
   1  13   7        0.17        3.83      7.13 o
   2  13   7        0.47        8.63      6.97 o
  -5  14   7        0.94       16.35      8.53 o
  -4  14   7       19.13       15.10      7.00 o
  -3  14   7       20.68       24.75      6.90 o
  -2  14   7        0.11        9.04      7.04 o
  -1  14   7        3.68        3.94      7.52 o
   0  14   7        5.71        6.95      7.50 o
   1  14   7        2.95        9.61      6.79 o
  -3  15   7        2.59        3.26      7.02 o
  -2  15   7        0.59        4.95      7.75 o
  -1  15   7        0.65        3.66      6.64 o
   0  15   7        8.01        7.35      7.13 o
  -9   0   8        7.67        8.61     17.39 o
  -8   0   8        0.36       -5.25     22.56 o
  -7   0   8        0.25        4.01     12.14 o
  -6   0   8       15.75       19.04     11.80 o
  -5   0   8       16.90       17.01     11.48 o
  -4   0   8     4594.96     4473.08     25.72 o
  -3   0   8        8.84        2.21     12.14 o
  -2   0   8      109.91       96.71      8.90 o
  -1   0   8       96.32      107.61     11.75 o
   0   0   8       21.14       24.34     12.02 o
   1   0   8       77.86       82.62      8.81 o
   2   0   8     1701.34     1715.74     16.18 o
   3   0   8       69.59       64.32     11.11 o
   4   0   8        5.36       10.62     13.31 o
   5   0   8       12.73       17.63     14.14 o
  -9   1   8        4.49       11.76     12.85 o
  -8   1   8      147.47      144.51     15.25 o
  -7   1   8        5.77        6.64      8.62 o
  -6   1   8       11.42       15.02      8.67 o
  -5   1   8      177.81      165.68      7.85 o
  -4   1   8     3944.36     3884.34     49.27 o
  -3   1   8       77.91       90.93      8.85 o
  -2   1   8      124.40      131.51      8.05 o
  -1   1   8      501.58      518.70      9.17 o
   0   1   8      595.25      643.93      9.54 o
   1   1   8      212.72      211.66      7.30 o
   2   1   8      212.13      209.52      7.47 o
   3   1   8       32.60       40.05      7.97 o
   4   1   8       49.14       49.11      9.26 o
   5   1   8        0.44       -1.77      9.87 o
  -9   2   8       12.99       14.84     11.74 o
  -8   2   8        5.11       14.51     15.05 o
  -7   2   8       58.18       49.56      9.01 o
  -6   2   8       45.26       43.03      8.54 o
  -5   2   8      809.18      795.19     12.14 o
  -4   2   8     2075.77     2115.82     42.84 o
  -3   2   8       85.45      103.51      7.26 o
  -2   2   8      373.96      404.74      8.51 o
  -1   2   8       55.70       50.86      6.86 o
   0   2   8        1.63        4.74      7.18 o
   1   2   8        1.65        0.46      5.97 o
   2   2   8      227.65      222.26      7.02 o
   3   2   8       15.71       18.72      7.05 o
   4   2   8        7.28        6.77      8.31 o
   5   2   8       10.66       15.88     10.06 o
  -9   3   8        0.34        1.40     11.53 o
  -8   3   8       87.56       86.33      8.64 o
  -7   3   8       68.91       70.30      7.54 o
  -6   3   8      245.67      258.95     13.65 o
  -5   3   8        6.70       11.31      8.07 o
  -4   3   8      884.83      927.70     16.35 o
  -3   3   8      241.70      253.67      8.92 o
  -2   3   8      679.69      778.66     19.48 o
  -1   3   8      518.65      570.03      9.29 o
   0   3   8      406.85      460.04     10.58 o
   1   3   8      374.33      386.40      9.47 o
   2   3   8       45.61       50.39      6.04 o
   3   3   8      313.67      291.36      9.48 o
   4   3   8        0.97       -0.84      8.54 o
   5   3   8        9.11       15.48     10.05 o
  -9   4   8        5.86       -2.34     10.09 o
  -8   4   8        2.95       -4.50     11.23 o
  -7   4   8        0.07        6.25      9.48 o
  -6   4   8      184.93      203.50      9.04 o
  -5   4   8      395.02      394.23     16.03 o
  -4   4   8      471.25      517.23     10.72 o
  -3   4   8      114.89      114.68      7.24 o
  -2   4   8     1058.37     1113.47     28.43 o
  -1   4   8       18.55       32.73      5.99 o
   0   4   8        2.81        8.76      5.55 o
   1   4   8        1.55        4.49      5.31 o
   2   4   8      229.05      216.66      7.78 o
   3   4   8       58.45       46.83      7.40 o
   4   4   8        8.43       10.36      8.24 o
   5   4   8       15.22       10.57     10.16 o
  -9   5   8       31.77       22.08     12.01 o
  -8   5   8        2.59       24.52     10.91 o
  -7   5   8       36.73       42.71      7.85 o
  -6   5   8       22.89       24.96      6.78 o
  -5   5   8        6.52        8.87      7.53 o
  -4   5   8        4.86       17.49      7.83 o
  -3   5   8       70.88       66.87      7.45 o
  -2   5   8      204.75      184.92      6.39 o
  -1   5   8       79.35       73.76      6.25 o
   0   5   8       99.90      101.03      5.72 o
   1   5   8        2.46       13.57      6.55 o
   2   5   8        5.78        0.64      6.51 o
   3   5   8       10.48       36.04      7.86 o
   4   5   8        0.13        1.04      7.93 o
   5   5   8       89.76      100.87     10.18 o
  -9   6   8        2.27        8.41      9.58 o
  -8   6   8        0.97        9.53      9.51 o
  -7   6   8       22.21       25.21      6.65 o
  -6   6   8       15.25       21.96      6.51 o
  -5   6   8       26.91       37.44      7.45 o
  -4   6   8       17.48       17.77      5.39 o
  -3   6   8        2.13        6.16      5.77 o
  -2   6   8      231.56      242.49      6.08 o
  -1   6   8      142.78      146.21      7.32 o
   0   6   8       29.73       30.51      5.56 o
   1   6   8      507.12      484.25     12.94 o
   2   6   8        5.32        7.93      5.68 o
   3   6   8      347.92      342.74      8.98 o
   4   6   8        3.37        9.46      8.51 o
   5   6   8       41.33       35.33     10.13 o
  -8   7   8        1.88        7.13      7.21 o
  -7   7   8        3.73        1.70      8.20 o
  -6   7   8       12.23       14.44      6.17 o
  -5   7   8        2.64        4.09      5.84 o
  -4   7   8      578.07      596.58      7.58 o
  -3   7   8       20.72       21.78      5.96 o
  -2   7   8        1.60        3.33      5.85 o
  -1   7   8      315.61      290.81      9.85 o
   0   7   8      110.11      111.99      5.90 o
   1   7   8      750.69      687.25     13.83 o
   2   7   8        4.83       20.75      7.01 o
   3   7   8      403.03      409.56     10.06 o
   4   7   8       19.68       26.25      7.66 o
   5   7   8       57.04       44.09      9.50 o
  -8   8   8       33.53       33.08     10.23 o
  -7   8   8        0.13        8.73      8.27 o
  -6   8   8        1.16        4.36      6.80 o
  -5   8   8       73.82       78.02      6.14 o
  -4   8   8      366.29      390.08      6.85 o
  -3   8   8      673.51      634.11      7.68 o
  -2   8   8       21.43       21.34      5.48 o
  -1   8   8     1001.90      945.42     16.44 o
   0   8   8       28.78       29.86      5.43 o
   1   8   8      234.00      236.25      9.14 o
   2   8   8      104.28       96.11      7.17 o
   3   8   8       49.38       55.63      7.46 o
   4   8   8        0.44       14.37      8.99 o
  -8   9   8       41.51       50.88      9.88 o
  -7   9   8       26.16       31.35      7.80 o
  -6   9   8       32.52       29.67      6.11 o
  -5   9   8      214.14      214.75      6.41 o
  -4   9   8       50.79       54.32      6.20 o
  -3   9   8      578.44      586.34     10.28 o
  -2   9   8      557.89      539.58     10.87 o
  -1   9   8      417.81      390.37     11.04 o
   0   9   8      819.02      798.00     14.64 o
   1   9   8      276.20      265.33      6.68 o
   2   9   8        0.01        4.89      7.03 o
   3   9   8       22.59       28.09      7.27 o
   4   9   8        3.68       -0.11      8.10 o
  -7  10   8       16.97       15.87      8.83 o
  -6  10   8        0.27        0.62      8.52 o
  -5  10   8       59.35       60.90      5.97 o
  -4  10   8       25.60       32.22      5.57 o
  -3  10   8      320.40      320.61      8.74 o
  -2  10   8        1.15       12.71      6.27 o
  -1  10   8      689.70      707.21     14.08 o
   0  10   8      171.44      165.68      6.18 o
   1  10   8       86.50       88.67      6.42 o
   2  10   8        1.55        6.39      6.37 o
   3  10   8        3.02       12.26      7.35 o
   4  10   8       14.00       21.66      9.09 o
  -7  11   8        0.32       -2.97      8.27 o
  -6  11   8        3.81        4.91      6.45 o
  -5  11   8       12.46       27.22      7.62 o
  -4  11   8        4.60       17.85      6.47 o
  -3  11   8       63.47       72.70      6.34 o
  -2  11   8       12.00        9.61      5.93 o
  -1  11   8        2.18       14.48      5.78 o
   0  11   8      134.76      134.33      5.96 o
   1  11   8        0.04        1.56      6.29 o
   2  11   8        5.12       14.27      7.26 o
   3  11   8       17.12       41.29      8.97 o
  -6  12   8       15.14       15.04      7.77 o
  -5  12   8       12.22       10.32      7.79 o
  -4  12   8        3.18        8.71      6.66 o
  -3  12   8      100.12      107.34      6.55 o
  -2  12   8        1.67        3.03      6.33 o
  -1  12   8       46.06       42.46      6.86 o
   0  12   8        0.17        8.80      6.90 o
   1  12   8        4.13        1.73      7.12 o
   2  12   8        2.10        9.61      8.15 o
  -5  13   8        8.83       11.18      7.05 o
  -4  13   8        4.98        9.56      7.07 o
  -3  13   8        0.05        3.33      6.41 o
  -2  13   8       10.99       24.60      6.44 o
  -1  13   8       33.87       42.82      6.47 o
   0  13   8       29.82       45.48      7.28 o
   1  13   8       30.47       32.77      7.41 o
   2  13   8       24.99       24.72      8.54 o
  -4  14   8        0.06        7.03      7.83 o
  -3  14   8       20.44       23.41      7.32 o
  -2  14   8       16.33       19.05      7.52 o
  -1  14   8        3.24        8.05      7.31 o
   0  14   8       16.82       26.91      7.25 o
   1  14   8        2.49       18.35     10.42 o
  -3  15   8        0.11        9.03      8.04 o
  -2  15   8        2.63       15.72      6.30 o
  -1  15   8        1.80       -6.38      7.78 o
  -9   1   9        9.71       12.84     11.36 o
  -8   1   9       14.25       22.79      9.55 o
  -7   1   9        3.50        0.64      8.48 o
  -6   1   9      205.76      207.11      8.91 o
  -5   1   9      343.06      341.73      8.33 o
  -4   1   9      149.09      147.55      6.95 o
  -3   1   9      130.49      118.65      8.38 o
  -2   1   9       12.71        8.42      5.99 o
  -1   1   9      247.73      238.66      8.54 o
   0   1   9       36.54       25.14      6.63 o
   1   1   9        0.74        3.25      5.94 o
   2   1   9      231.98      223.63      7.30 o
   3   1   9      150.37      143.55      7.19 o
   4   1   9        0.58       14.85      9.58 o
   5   1   9        0.58       -4.97      9.45 o
  -9   2   9        6.99        4.92     12.47 o
  -8   2   9       34.13       30.62     10.08 o
  -7   2   9       31.14       36.84      8.44 o
  -6   2   9       36.44       29.41      8.15 o
  -5   2   9        2.85        5.78      6.52 o
  -4   2   9      164.50      162.91      7.29 o
  -3   2   9      320.34      331.22      7.85 o
  -2   2   9       30.87       46.29      7.91 o
  -1   2   9      758.59      819.26      9.71 o
   0   2   9        6.98       19.83      7.18 o
   1   2   9       36.29       35.07      6.15 o
   2   2   9       29.74       29.75      6.45 o
   3   2   9      176.02      172.85      8.46 o
   4   2   9       28.77       32.34      7.90 o
   5   2   9        7.06       10.02     10.93 o
  -9   3   9        2.93        1.35     10.13 o
  -8   3   9       61.28       58.57      9.23 o
  -7   3   9        0.07       11.93      8.14 o
  -6   3   9       33.46       33.14      8.02 o
  -5   3   9      302.93      313.84     10.08 o
  -4   3   9      624.37      601.12      8.77 o
  -3   3   9      483.58      525.55      9.04 o
  -2   3   9     1511.99     1493.14     20.79 o
  -1   3   9      210.49      213.81      7.11 o
   0   3   9       70.05       73.04      6.13 o
   1   3   9      425.78      413.34      7.52 o
   2   3   9       63.66       57.43      7.31 o
   3   3   9        9.63       11.42      6.44 o
   4   3   9        0.30        2.85      8.89 o
   5   3   9        3.78        5.16      9.22 o
  -9   4   9        4.48       15.61     11.94 o
  -8   4   9        9.09       12.49      8.16 o
  -7   4   9       22.95       19.80      7.68 o
  -6   4   9      117.22      117.99      8.45 o
  -5   4   9       13.98       20.76      8.12 o
  -4   4   9       86.97       88.32      7.23 o
  -3   4   9      345.62      359.63      7.84 o
  -2   4   9       35.26       41.85      6.47 o
  -1   4   9      694.34      672.37      9.93 o
   0   4   9       65.20       53.85      6.44 o
   1   4   9      153.19      151.02      6.22 o
   2   4   9        0.15        7.73      6.96 o
   3   4   9        1.98        9.42      7.43 o
   4   4   9        8.89       15.11      8.67 o
   5   4   9       28.14       34.56      9.65 o
  -9   5   9       15.64       15.00     12.25 o
  -8   5   9      108.06       89.56     11.80 o
  -7   5   9       49.06       51.75      6.82 o
  -6   5   9      113.06      116.62      8.71 o
  -5   5   9       36.30       30.59      8.37 o
  -4   5   9      121.40      118.75      7.44 o
  -3   5   9       49.71       45.81      6.10 o
  -2   5   9       86.68       91.40      6.07 o
  -1   5   9      208.83      207.37      6.08 o
   0   5   9       11.33       10.20      5.32 o
   1   5   9        1.98        4.43      5.97 o
   2   5   9      161.29      147.52      6.96 o
   3   5   9        1.44       -1.58      8.07 o
   4   5   9        6.10       12.75      8.00 o
   5   5   9       16.14        6.83     10.50 o
  -9   6   9        1.22        7.40      9.37 o
  -8   6   9        1.16       10.30     10.61 o
  -7   6   9       20.94       20.74      6.61 o
  -6   6   9       33.21       27.42      7.01 o
  -5   6   9       41.78       39.36      6.80 o
  -4   6   9      252.20      272.19      7.39 o
  -3   6   9       19.30       21.69      6.03 o
  -2   6   9       80.82       75.72      6.58 o
  -1   6   9       35.52       36.71      6.43 o
   0   6   9       51.31       50.54      5.55 o
   1   6   9       27.44       30.24      6.35 o
   2   6   9       68.60       68.34      6.29 o
   3   6   9      167.49      162.41      8.61 o
   4   6   9        0.42        3.07      8.07 o
  -8   7   9        0.36        2.87      9.72 o
  -7   7   9        0.57        8.12      7.18 o
  -6   7   9        6.00       11.76      6.16 o
  -5   7   9       18.05       12.56      5.40 o
  -4   7   9       58.79       64.41      6.05 o
  -3   7   9       46.66       44.07      6.12 o
  -2   7   9       14.65       20.09      5.82 o
  -1   7   9      504.53      489.61     17.03 o
   0   7   9       28.02       36.21      5.68 o
   1   7   9      198.31      191.65      6.55 o
   2   7   9       48.32       40.32      6.38 o
   3   7   9       30.70       34.66      8.22 o
   4   7   9        0.70        3.36      9.63 o
  -8   8   9        8.81       15.02     10.17 o
  -7   8   9        1.95        1.07      6.70 o
  -6   8   9        5.03        0.45      6.71 o
  -5   8   9       41.79       46.17      6.03 o
  -4   8   9        6.03        7.11      5.12 o
  -3   8   9      188.31      184.12      6.51 o
  -2   8   9      321.63      312.91      9.63 o
  -1   8   9       99.43       93.55      6.44 o
   0   8   9      147.66      136.13      6.58 o
   1   8   9      346.88      352.77     13.59 o
   2   8   9        0.59        9.13      7.43 o
   3   8   9       11.52        9.24      7.74 o
   4   8   9        0.92       11.35      9.63 o
  -8   9   9        2.20        9.28      8.63 o
  -7   9   9       99.16      109.92      9.07 o
  -6   9   9        3.73        4.35      6.33 o
  -5   9   9       39.35       48.87      7.08 o
  -4   9   9        0.42        0.68      5.98 o
  -3   9   9      154.02      147.99      6.23 o
  -2   9   9       57.99       61.68      6.88 o
  -1   9   9      954.26      930.25      8.29 o
   0   9   9       17.42       23.94      5.74 o
   1   9   9       58.87       49.37      6.83 o
   2   9   9        9.62       17.67      6.73 o
   3   9   9       25.47       26.69      7.70 o
  -7  10   9        2.93        5.86      7.69 o
  -6  10   9        2.43        0.83      7.24 o
  -5  10   9      219.50      217.83      9.14 o
  -4  10   9        9.99        9.84      6.54 o
  -3  10   9      328.39      313.33      6.89 o
  -2  10   9        9.23       12.56      5.71 o
  -1  10   9       18.70       20.01      6.34 o
   0  10   9       14.27       23.52      5.88 o
   1  10   9        1.15        1.48      5.81 o
   2  10   9        4.81       10.71      7.33 o
   3  10   9        1.41        0.61      8.63 o
  -7  11   9      163.25      155.00      8.60 o
  -6  11   9       26.83       32.51      7.52 o
  -5  11   9      155.51      159.39      7.81 o
  -4  11   9       23.58       22.76      5.93 o
  -3  11   9        2.42        6.98      5.03 o
  -2  11   9       53.66       43.60      5.96 o
  -1  11   9        0.00       -0.27      5.74 o
   0  11   9        4.33        5.65      6.75 o
   1  11   9       35.76       33.18      6.63 o
   2  11   9        1.61        3.38      7.61 o
   3  11   9       86.21       99.27      7.94 o
  -6  12   9       23.44       29.19      7.27 o
  -5  12   9        4.88       12.52      7.30 o
  -4  12   9       54.35       70.83      7.13 o
  -3  12   9       12.86       15.49      6.85 o
  -2  12   9        6.44       16.86      6.96 o
  -1  12   9       21.15       31.47      6.19 o
   0  12   9        5.62       -2.89      6.40 o
   1  12   9       50.65       64.89      6.32 o
   2  12   9        0.67        1.33      7.33 o
  -5  13   9        0.10        2.29      7.81 o
  -4  13   9       20.69       31.26      7.36 o
  -3  13   9        9.74        8.31      5.91 o
  -2  13   9        0.02       -0.88      5.49 o
  -1  13   9        0.01       10.70      6.83 o
   0  13   9       63.06       77.69      7.57 o
   1  13   9       29.27       36.48      7.86 o
  -4  14   9        4.44       11.49      7.38 o
  -3  14   9        6.39       10.76      7.20 o
  -2  14   9        0.47       -3.66      7.13 o
  -1  14   9        2.71       11.12      6.49 o
   0  14   9        0.53        7.58      7.37 o
  -9   0  10        4.60       11.08     20.32 o
  -8   0  10       14.40       21.82     12.91 o
  -7   0  10        0.06       -5.40     11.60 o
  -6   0  10      767.52      716.62     12.21 o
  -5   0  10       38.05       33.94     11.29 o
  -4   0  10       29.46       21.80      9.38 o
  -3   0  10        0.95       11.90     11.05 o
  -2   0  10       20.28       29.31      8.78 o
  -1   0  10      102.30       91.57      9.56 o
   0   0  10       97.18       96.40     11.49 o
   1   0  10      374.82      368.41      9.60 o
   2   0  10      824.62      842.48     21.16 o
   3   0  10       95.57      104.74     11.93 o
   4   0  10        7.56       14.08     13.65 o
   5   0  10        2.24       -0.72     15.73 o
  -9   1  10        1.68        5.75     15.47 o
  -8   1  10        0.32        7.32      9.99 o
  -7   1  10       51.39       65.91      9.04 o
  -6   1  10      147.47      133.65      7.86 o
  -5   1  10        0.22       -1.43      6.65 o
  -4   1  10        2.35        2.17      6.98 o
  -3   1  10       36.98       26.60      6.56 o
  -2   1  10        9.28       20.83      6.04 o
  -1   1  10       26.61       25.77      6.14 o
   0   1  10        2.27        1.74      6.27 o
   1   1  10       98.27       94.98      6.54 o
   2   1  10      525.43      516.69     16.29 o
   3   1  10        1.38        8.11      8.41 o
   4   1  10        4.99        1.12      9.70 o
   5   1  10       32.97       43.36     10.92 o
  -9   2  10        7.00       10.41     15.75 o
  -8   2  10        3.11        1.30      9.59 o
  -7   2  10        0.13        8.13      7.67 o
  -6   2  10       36.37       45.11      7.30 o
  -5   2  10        5.54       11.16      6.45 o
  -4   2  10       17.95       23.66      7.03 o
  -3   2  10       34.18       29.04      7.08 o
  -2   2  10      118.39      131.42      7.27 o
  -1   2  10      177.17      172.95      9.27 o
   0   2  10       71.84       74.51      7.16 o
   1   2  10       10.34       11.45      6.77 o
   2   2  10      295.60      281.42      8.29 o
   3   2  10       41.84       42.46      7.13 o
   4   2  10        5.49        6.70      8.93 o
   5   2  10       29.29       35.06     11.11 o
  -9   3  10        5.66        4.83     17.06 o
  -8   3  10        1.82       -6.93     10.58 o
  -7   3  10       11.39       21.10      8.80 o
  -6   3  10        0.01        3.32      8.22 o
  -5   3  10        6.61        7.67      6.04 o
  -4   3  10      168.52      162.21      7.74 o
  -3   3  10       56.09       56.67      6.12 o
  -2   3  10     1703.51     1656.59     26.72 o
  -1   3  10        9.54       10.35      6.39 o
   0   3  10       82.95       82.55      5.89 o
   1   3  10      105.65      106.87      6.90 o
   2   3  10        4.67        7.46      6.15 o
   3   3  10        0.10       12.37      8.04 o
   4   3  10        0.00        6.89      8.38 o
  -9   4  10       12.38       11.74     10.33 o
  -8   4  10        4.03        5.53     10.19 o
  -7   4  10       27.43       27.75      9.17 o
  -6   4  10        9.77       15.15      6.82 o
  -5   4  10       75.35       80.23      7.13 o
  -4   4  10       36.87       29.86      6.63 o
  -3   4  10      136.17      120.18      7.94 o
  -2   4  10       14.61       11.64      6.40 o
  -1   4  10       19.50       14.36      5.47 o
   0   4  10      304.41      297.60      7.93 o
   1   4  10       19.55       12.29      6.73 o
   2   4  10       14.40       17.53      5.76 o
   3   4  10       35.18       31.89      7.60 o
   4   4  10        0.02        8.16      8.21 o
  -9   5  10        0.79        5.42     11.88 o
  -8   5  10       10.63       16.93      8.98 o
  -7   5  10       10.84       15.03      9.25 o
  -6   5  10        0.02        1.71      8.52 o
  -5   5  10       16.64       18.12      6.83 o
  -4   5  10       23.31       24.10      7.25 o
  -3   5  10       80.33       73.26      6.73 o
  -2   5  10       75.19       74.74      5.79 o
  -1   5  10       29.22       36.66      6.18 o
   0   5  10        0.11        3.40      5.53 o
   1   5  10        0.40        8.59      6.20 o
   2   5  10        2.50        4.01      7.17 o
   3   5  10        0.54       -6.60      8.33 o
   4   5  10        0.03        4.06      9.35 o
  -9   6  10       10.82       11.53      8.44 o
  -8   6  10        0.16       13.11      8.45 o
  -7   6  10        0.04       -1.98      6.86 o
  -6   6  10        0.00       -2.99      6.45 o
  -5   6  10       55.58       50.11      7.48 o
  -4   6  10       44.98       51.71      6.60 o
  -3   6  10      236.13      221.27      6.39 o
  -2   6  10       41.80       45.55      7.43 o
  -1   6  10        7.13       13.80      5.39 o
   0   6  10       50.42       51.07      5.85 o
   1   6  10        0.06        5.45      5.70 o
   2   6  10       92.32       88.98      7.62 o
   3   6  10       10.88       12.63      8.51 o
   4   6  10       35.55       37.91      8.85 o
  -8   7  10        5.13        3.23      8.54 o
  -7   7  10        9.38       16.95      7.12 o
  -6   7  10       25.41       19.74      6.18 o
  -5   7  10       10.71       13.54      5.75 o
  -4   7  10        0.02       11.00      5.61 o
  -3   7  10       27.96       30.80      5.04 o
  -2   7  10       45.02       50.43      6.10 o
  -1   7  10       69.28       62.88      5.63 o
   0   7  10       17.12       17.73      5.19 o
   1   7  10        1.22        6.27      6.12 o
   2   7  10       32.26       29.31      6.55 o
   3   7  10        5.21       13.17      7.22 o
   4   7  10        0.20        7.76      8.93 o
  -8   8  10        8.34       11.54     10.72 o
  -7   8  10       23.45       25.70      7.67 o
  -6   8  10       16.30       26.86      6.17 o
  -5   8  10      126.44      118.29      6.24 o
  -4   8  10        1.78        4.08      6.18 o
  -3   8  10      209.12      183.17      6.21 o
  -2   8  10        9.00       11.19      5.52 o
  -1   8  10      442.13      418.49     10.96 o
   0   8  10        2.39        8.08      6.39 o
   1   8  10      106.81      110.26      6.15 o
   2   8  10       48.25       37.19      7.23 o
   3   8  10       14.96       19.44      8.19 o
  -8   9  10       19.16       24.14      7.92 o
  -7   9  10       31.25       34.79      6.88 o
  -6   9  10       21.50       26.07      7.48 o
  -5   9  10      338.14      334.57      7.56 o
  -4   9  10        6.10       12.31      6.00 o
  -3   9  10      678.51      665.46     14.30 o
  -2   9  10      378.97      350.83      7.20 o
  -1   9  10      334.48      308.41     11.75 o
   0   9  10       37.21       30.36      6.50 o
   1   9  10       51.80       56.19      7.37 o
   2   9  10        0.89       11.37      8.08 o
   3   9  10        9.58       15.70      9.27 o
  -7  10  10       79.73       71.27      8.35 o
  -6  10  10       10.23        7.10      6.75 o
  -5  10  10      158.20      151.96      6.21 o
  -4  10  10       79.57       84.60      6.05 o
  -3  10  10      224.82      226.34      6.67 o
  -2  10  10      517.12      506.83      8.59 o
  -1  10  10       15.53       25.30      6.26 o
   0  10  10        3.52       14.08      6.68 o
   1  10  10        0.10        6.81      7.00 o
   2  10  10        6.10       12.04      8.34 o
  -7  11  10       55.35       51.93      8.86 o
  -6  11  10       14.76       21.12      6.92 o
  -5  11  10       44.38       50.60      6.96 o
  -4  11  10       23.69       33.59      6.92 o
  -3  11  10        0.03        2.47      5.90 o
  -2  11  10       86.96       86.43      5.56 o
  -1  11  10        1.32       11.24      6.22 o
   0  11  10       43.42       56.40      6.73 o
   1  11  10        4.17        5.67      6.40 o
   2  11  10        0.23        0.55      7.41 o
  -6  12  10       23.48       37.29      9.35 o
  -5  12  10        3.39        6.13      7.29 o
  -4  12  10       27.49       38.94      6.71 o
  -3  12  10        5.61        9.64      6.95 o
  -2  12  10       32.72       22.80      5.83 o
  -1  12  10        2.46        1.03      6.37 o
   0  12  10       34.80       57.36      7.51 o
   1  12  10        0.00       12.02      8.25 o
  -5  13  10        7.17       17.58      8.42 o
  -4  13  10        7.51       11.94      7.58 o
  -3  13  10        2.20        3.70      6.26 o
  -2  13  10       36.87       45.93      6.98 o
  -1  13  10        5.52       22.04      6.98 o
   0  13  10        6.95       17.50      7.33 o
  -3  14  10        2.03       17.84      8.48 o
  -2  14  10       78.66       95.56      7.40 o
  -1  14  10        4.27        5.96      7.80 o
  -9   1  11        5.31        4.83      9.96 o
  -8   1  11        3.35       11.32      9.16 o
  -7   1  11       12.45       26.58      7.91 o
  -6   1  11      369.54      375.99     11.95 o
  -5   1  11        2.09        8.13      6.58 o
  -4   1  11      166.02      173.16      7.70 o
  -3   1  11      202.65      216.08      7.17 o
  -2   1  11       30.33       20.16      6.48 o
  -1   1  11        5.35        7.95      7.17 o
   0   1  11       33.39       44.25      6.89 o
   1   1  11       41.23       43.93      6.92 o
   2   1  11       13.25       14.73      6.48 o
   3   1  11        6.55       10.74      8.59 o
   4   1  11        4.27       -5.40      9.02 o
  -9   2  11        0.68        9.92     10.43 o
  -8   2  11        3.07        7.23      9.44 o
  -7   2  11       30.20       38.98      8.52 o
  -6   2  11       49.67       46.83      8.32 o
  -5   2  11       10.40       18.28      6.18 o
  -4   2  11       38.35       29.94      6.64 o
  -3   2  11       40.51       32.22      7.16 o
  -2   2  11       10.87       15.50      7.06 o
  -1   2  11      452.02      439.62     12.75 o
   0   2  11      335.67      339.20     10.45 o
   1   2  11      500.19      513.95     17.39 o
   2   2  11       77.40       78.49      7.09 o
   3   2  11       25.19       27.47      7.30 o
   4   2  11        0.61        1.59     10.50 o
  -9   3  11        1.32        4.63     11.10 o
  -8   3  11        5.28        9.36      9.93 o
  -7   3  11        0.02        0.88      7.39 o
  -6   3  11       18.44       13.01      7.51 o
  -5   3  11       19.18       29.41      7.24 o
  -4   3  11       94.03       97.62      7.53 o
  -3   3  11      374.97      362.06      8.40 o
  -2   3  11      881.32      872.56      9.16 o
  -1   3  11      243.06      252.82     13.73 o
   0   3  11       40.99       39.54      6.68 o
   1   3  11      117.24      131.10      7.92 o
   2   3  11        0.71        5.60      6.12 o
   3   3  11      214.88      220.09      8.64 o
   4   3  11        4.99       12.50      9.81 o
  -9   4  11        2.66        6.31      8.82 o
  -8   4  11       12.68        8.01      8.60 o
  -7   4  11        3.56        2.66      8.21 o
  -6   4  11        2.31        3.65      8.45 o
  -5   4  11        2.87       10.07      6.61 o
  -4   4  11      130.89      121.95      7.03 o
  -3   4  11       28.16       34.34      7.41 o
  -2   4  11       68.04       83.06      6.95 o
  -1   4  11       44.22       46.23      6.21 o
   0   4  11        3.06       10.82      6.22 o
   1   4  11      342.96      328.27     12.17 o
   2   4  11        1.57        3.41      7.61 o
   3   4  11      141.44      153.10      8.54 o
   4   4  11       19.05       27.85      9.82 o
  -9   5  11        1.94       12.06     10.30 o
  -8   5  11        0.00        3.04      7.42 o
  -7   5  11        0.00        0.17      9.14 o
  -6   5  11      130.30      129.11      7.90 o
  -5   5  11       13.88       22.21      8.25 o
  -4   5  11       58.54       61.03      9.66 o
  -3   5  11        0.58       -1.03      6.06 o
  -2   5  11      329.72      321.63      7.14 o
  -1   5  11       38.93       28.59      6.74 o
   0   5  11       70.53       74.96      6.55 o
   1   5  11       69.08       69.14      6.62 o
   2   5  11       58.62       60.70      7.59 o
   3   5  11       15.04       13.96      8.02 o
   4   5  11       69.41       67.52      9.01 o
  -8   6  11        5.59        4.31      8.38 o
  -7   6  11       10.96       13.61      7.41 o
  -6   6  11      121.01      107.64      8.71 o
  -5   6  11       17.32       22.62      7.55 o
  -4   6  11        2.09       13.97      7.30 o
  -3   6  11        0.80        7.09      6.00 o
  -2   6  11       15.56       20.43      5.29 o
  -1   6  11        0.00       -0.31      5.64 o
   0   6  11       15.90       25.79      5.93 o
   1   6  11        6.75        2.98      6.44 o
   2   6  11        2.64        3.20      7.05 o
   3   6  11       11.45       22.36      7.63 o
  -8   7  11        1.04        9.61      7.73 o
  -7   7  11       30.35       28.54      6.14 o
  -6   7  11       13.13       17.77      6.36 o
  -5   7  11        0.58        5.84      6.14 o
  -4   7  11       83.01       85.14      7.61 o
  -3   7  11       34.97       36.73      6.14 o
  -2   7  11       62.05       53.57      5.94 o
  -1   7  11        6.02        5.49      6.14 o
   0   7  11       10.63       18.28      5.85 o
   1   7  11        0.01        5.27      5.91 o
   2   7  11       27.16       26.50      7.37 o
   3   7  11        9.76       15.02      8.26 o
  -8   8  11        5.78       -0.32      7.02 o
  -7   8  11       17.18       27.05      6.80 o
  -6   8  11        9.19       13.90      5.57 o
  -5   8  11       15.57       18.76      5.79 o
  -4   8  11        9.97       10.41      6.41 o
  -3   8  11       20.09       25.85      5.58 o
  -2   8  11        4.71        0.37      5.27 o
  -1   8  11       78.78       84.20      5.84 o
   0   8  11       33.03       30.74      6.64 o
   1   8  11       11.28       21.78      6.82 o
   2   8  11       25.31       23.22      7.02 o
   3   8  11       21.85       28.43      8.76 o
  -7   9  11        7.33       14.31      8.08 o
  -6   9  11        5.59       10.93      6.93 o
  -5   9  11       20.04       27.19      5.88 o
  -4   9  11       68.13       71.27      6.25 o
  -3   9  11       58.63       56.13      6.50 o
  -2   9  11       76.68       70.56      6.32 o
  -1   9  11      216.42      213.93      6.96 o
   0   9  11       17.03       21.57      6.03 o
   1   9  11       92.26       82.46      7.99 o
   2   9  11       12.79       28.81      7.29 o
  -7  10  11       82.81       88.79      7.14 o
  -6  10  11        0.17        4.80      6.02 o
  -5  10  11       37.17       47.08      6.21 o
  -4  10  11        5.78       10.22      7.18 o
  -3  10  11       13.97       16.48      6.57 o
  -2  10  11       24.11       17.18      5.70 o
  -1  10  11       18.06       31.05      6.40 o
   0  10  11       54.65       43.11      6.71 o
   1  10  11        1.99       -1.08      6.35 o
   2  10  11        5.35       13.12      7.93 o
  -6  11  11        1.05        9.12      6.98 o
  -5  11  11       64.25       68.81      6.10 o
  -4  11  11        5.89        6.66      6.56 o
  -3  11  11       44.81       46.48      5.51 o
  -2  11  11       41.07       40.55      6.25 o
  -1  11  11        0.60        7.44      7.00 o
   0  11  11        0.09        6.84      7.75 o
   1  11  11        0.11       -0.96      7.08 o
  -6  12  11        4.92        9.22      6.88 o
  -5  12  11        0.04        2.92      6.99 o
  -4  12  11        0.51       11.93      6.76 o
  -3  12  11        0.10       -0.66      7.18 o
  -2  12  11       19.76       27.71      6.05 o
  -1  12  11        0.06       11.02      6.84 o
   0  12  11        3.83       10.66      7.19 o
   1  12  11        9.55        9.85      6.67 o
  -4  13  11       64.97       76.89      7.24 o
  -3  13  11       15.67       20.85      6.71 o
  -2  13  11       16.48       26.73      7.06 o
  -1  13  11        2.33        3.43      7.79 o
  -9   0  12       22.93       28.96     16.06 o
  -8   0  12        2.01        7.25     13.21 o
  -7   0  12      274.20      280.34     11.45 o
  -6   0  12     1126.94     1102.68     16.01 o
  -5   0  12      368.11      361.58     17.16 o
  -4   0  12      241.61      225.00      9.33 o
  -3   0  12      256.60      238.56     12.38 o
  -2   0  12      208.15      189.94     20.05 o
  -1   0  12       18.79       23.27      9.27 o
   0   0  12     1099.58     1032.35     52.16 o
   1   0  12       25.60       25.96     10.31 o
   2   0  12       14.25       19.00     10.52 o
   3   0  12        1.18        7.37     10.37 o
   4   0  12        4.23        0.05     15.44 o
  -9   1  12       16.01       22.21     10.11 o
  -8   1  12       14.29       22.67      9.29 o
  -7   1  12       15.45       29.82      7.27 o
  -6   1  12      441.90      397.70     16.29 o
  -5   1  12      279.59      290.40     10.60 o
  -4   1  12      167.51      172.97      6.82 o
  -3   1  12      355.28      335.02      7.84 o
  -2   1  12      179.13      172.99      7.17 o
  -1   1  12      122.64      121.41      7.21 o
   0   1  12      317.38      321.31      8.07 o
   1   1  12        4.69        3.79      7.59 o
   2   1  12       44.28       47.74      7.30 o
   3   1  12        0.14        2.73      8.18 o
   4   1  12       40.72       45.25      9.85 o
  -9   2  12       16.64       19.05     11.40 o
  -8   2  12        4.23       -3.27      8.87 o
  -7   2  12      178.21      185.56     10.76 o
  -6   2  12       76.03       79.22      7.86 o
  -5   2  12       74.55       67.33      7.43 o
  -4   2  12       76.49       70.38      6.44 o
  -3   2  12       46.65       53.51      7.42 o
  -2   2  12       69.21       78.32      7.45 o
  -1   2  12       86.24       93.86      6.89 o
   0   2  12      143.04      144.87      6.77 o
   1   2  12        0.02       13.91      6.43 o
   2   2  12       11.90       22.40      7.19 o
   3   2  12        7.90        8.96      8.53 o
  -9   3  12        2.91        4.27     10.90 o
  -8   3  12        6.12       11.29      8.67 o
  -7   3  12       57.67       67.23      9.24 o
  -6   3  12        2.69        7.20      8.50 o
  -5   3  12        0.09       13.08      8.20 o
  -4   3  12       23.64       28.36      6.27 o
  -3   3  12      293.35      285.80      9.79 o
  -2   3  12        1.69       -0.48      6.55 o
  -1   3  12      393.30      382.94      7.55 o
   0   3  12       69.19       66.57      6.34 o
   1   3  12      489.85      477.37     13.60 o
   2   3  12       47.60       51.48      6.99 o
   3   3  12        1.71        2.57      8.97 o
  -9   4  12        5.42        9.63     10.89 o
  -8   4  12        3.85        6.03      8.48 o
  -7   4  12       18.71        7.54      9.29 o
  -6   4  12        2.70        3.47      8.32 o
  -5   4  12        2.60       12.05      7.35 o
  -4   4  12       15.64        9.27      6.41 o
  -3   4  12        7.08        9.18      7.33 o
  -2   4  12       16.73       22.01      7.14 o
  -1   4  12       40.77       44.12      5.86 o
   0   4  12        0.21        8.57      6.89 o
   1   4  12        0.77        2.27      6.30 o
   2   4  12       18.22       27.03      7.62 o
   3   4  12      108.20      107.35      9.57 o
  -9   5  12        0.00        6.26      9.28 o
  -8   5  12        7.63       18.97     10.71 o
  -7   5  12       17.36       22.31      9.40 o
  -6   5  12       25.31       25.41      7.23 o
  -5   5  12        2.49        6.72      7.46 o
  -4   5  12       38.62       47.91      8.36 o
  -3   5  12        7.62       13.99      6.50 o
  -2   5  12        5.41       10.12      7.16 o
  -1   5  12        9.47       10.60      5.81 o
   0   5  12       88.97       94.08      7.00 o
   1   5  12       36.68       30.82      6.95 o
   2   5  12       21.93       23.59      7.22 o
   3   5  12        0.05       -0.87      8.53 o
  -8   6  12       33.57       38.41      8.15 o
  -7   6  12        0.97        8.82      7.56 o
  -6   6  12       50.75       51.37      7.99 o
  -5   6  12       12.80       10.60      7.18 o
  -4   6  12       37.14       35.02      6.38 o
  -3   6  12      123.46      109.60      7.31 o
  -2   6  12       11.96       20.27      7.36 o
  -1   6  12      174.08      169.23      6.41 o
   0   6  12        1.16        5.50      6.37 o
   1   6  12       17.69       21.75      6.21 o
   2   6  12        1.49       11.12      7.60 o
   3   6  12       13.82       32.24      9.27 o
  -8   7  12       21.86       29.32      8.49 o
  -7   7  12        0.48        0.83      6.42 o
  -6   7  12      229.89      225.66      6.77 o
  -5   7  12        2.78        8.68      5.36 o
  -4   7  12      126.38      109.18      6.61 o
  -3   7  12        9.44       12.04      5.83 o
  -2   7  12       37.14       28.93      6.39 o
  -1   7  12       22.58       22.29      6.93 o
   0   7  12      176.59      158.58      6.90 o
   1   7  12        5.55        9.92      6.59 o
   2   7  12        1.09        0.89      6.94 o
   3   7  12        3.90        5.86      8.67 o
  -8   8  12        0.33        4.25      7.83 o
  -7   8  12        4.49        6.71      6.61 o
  -6   8  12       17.68       33.86      7.38 o
  -5   8  12       12.34        8.94      6.27 o
  -4   8  12       87.95       78.00      6.68 o
  -3   8  12        3.16       15.05      6.41 o
  -2   8  12      374.21      336.43      9.26 o
  -1   8  12      107.26       99.26      5.63 o
   0   8  12        3.62       10.19      6.76 o
   1   8  12       60.62       71.24      7.70 o
   2   8  12       20.66       30.27      7.29 o
  -7   9  12        8.12        7.39      7.53 o
  -6   9  12        0.18        9.04      7.20 o
  -5   9  12        2.90        9.49      5.97 o
  -4   9  12       27.85       28.40      5.83 o
  -3   9  12      162.90      168.87      5.90 o
  -2   9  12       58.33       73.54      6.54 o
  -1   9  12       77.59       91.55      5.89 o
   0   9  12       51.98       34.94      7.64 o
   1   9  12       25.43       24.48      8.32 o
   2   9  12        7.02       10.30      8.06 o
  -7  10  12        0.01        9.69      8.71 o
  -6  10  12        0.26        2.53      7.47 o
  -5  10  12        1.39        3.07      6.18 o
  -4  10  12       71.55       57.64      6.19 o
  -3  10  12        2.05        5.52      5.98 o
  -2  10  12      214.55      172.84      6.88 o
  -1  10  12       26.40       30.34      5.97 o
   0  10  12        2.84        6.95      6.34 o
   1  10  12        2.14        5.23      6.77 o
  -6  11  12       10.35        7.85      7.32 o
  -5  11  12        2.79        5.68      6.38 o
  -4  11  12        0.82        5.90      7.06 o
  -3  11  12       35.79       50.19      6.39 o
  -2  11  12       29.01       27.94      6.38 o
  -1  11  12        0.94        7.64      6.77 o
   0  11  12        0.22       13.10      7.50 o
   1  11  12        8.44        5.29      7.53 o
  -5  12  12       12.07       19.67      7.24 o
  -4  12  12        0.87        7.80      7.51 o
  -3  12  12        4.13        6.24      6.38 o
  -2  12  12        1.03       -1.39      6.59 o
  -1  12  12        3.04        7.60      7.62 o
   0  12  12        0.02        0.02      6.64 o
  -4  13  12        1.69        8.18      7.04 o
  -3  13  12        0.07       -1.99      7.81 o
  -2  13  12        1.37       11.51      7.09 o
  -9   1  13        5.24        2.94     10.25 o
  -8   1  13       23.00       33.01      9.55 o
  -7   1  13        0.04       -2.50      9.08 o
  -6   1  13       29.80       37.61      7.82 o
  -5   1  13      287.67      281.03      8.51 o
  -4   1  13       67.00       76.57      7.63 o
  -3   1  13     1401.24     1342.74     16.43 o
  -2   1  13       57.68       65.86      7.32 o
  -1   1  13      594.28      560.97     16.33 o
   0   1  13       58.87       69.03      7.68 o
   1   1  13      482.73      472.15     10.54 o
   2   1  13       27.21       32.99      7.24 o
   3   1  13       28.99       27.32      9.09 o
  -9   2  13        1.84        4.04     10.41 o
  -8   2  13       36.83       42.28      9.72 o
  -7   2  13       70.00       80.83      9.08 o
  -6   2  13        6.23        6.49      7.45 o
  -5   2  13      519.91      522.28     13.67 o
  -4   2  13       94.90       94.57      7.18 o
  -3   2  13      746.00      718.13     13.36 o
  -2   2  13       57.29       60.50      8.10 o
  -1   2  13     1086.70     1017.13     14.55 o
   0   2  13      121.00      123.04      7.35 o
   1   2  13       76.44       77.71      7.56 o
   2   2  13        6.03       15.94      6.70 o
   3   2  13      122.48      129.41     10.09 o
  -9   3  13        0.05        2.32     10.49 o
  -8   3  13        3.73       10.78      8.67 o
  -7   3  13        0.07        0.11      8.09 o
  -6   3  13        0.04        4.11      7.63 o
  -5   3  13       65.73       68.26      7.66 o
  -4   3  13       46.07       52.38      7.45 o
  -3   3  13      422.75      412.63     10.95 o
  -2   3  13        0.01        5.67      7.98 o
  -1   3  13      260.11      257.65      9.07 o
   0   3  13       14.61       18.67      7.73 o
   1   3  13      345.57      335.39      9.48 o
   2   3  13       10.20       13.55      7.23 o
   3   3  13       22.82       21.82      9.48 o
  -9   4  13        0.00       -0.21     11.03 o
  -8   4  13        1.69       -2.36      7.85 o
  -7   4  13        9.40       16.76      9.00 o
  -6   4  13       19.66       21.51      7.79 o
  -5   4  13        0.07       12.12      8.36 o
  -4   4  13      135.56      139.58      7.79 o
  -3   4  13       19.68       12.30      6.61 o
  -2   4  13        9.18       21.29      8.10 o
  -1   4  13      143.86      127.87      6.64 o
   0   4  13        1.55        6.49      6.53 o
   1   4  13      166.79      173.73      7.29 o
   2   4  13       12.13       14.26      7.76 o
   3   4  13       88.83      101.57      9.26 o
  -8   5  13       23.19       18.65      9.02 o
  -7   5  13        0.07       10.76      8.29 o
  -6   5  13       48.29       60.24     12.74 o
  -5   5  13        3.37       20.69      7.70 o
  -4   5  13      164.60      155.62      6.95 o
  -3   5  13        5.63        4.70      6.62 o
  -2   5  13        5.61       10.88      6.74 o
  -1   5  13      116.26      110.86      7.10 o
   0   5  13       69.90       66.12      5.93 o
   1   5  13       15.75       19.61      6.59 o
   2   5  13        0.11        6.88      7.08 o
  -8   6  13        0.84        1.10      9.33 o
  -7   6  13        8.25       18.60      8.30 o
  -6   6  13        4.28       11.51      7.86 o
  -5   6  13        7.74       12.16      6.81 o
  -4   6  13       46.51       50.89      7.69 o
  -3   6  13       18.68       19.02      5.91 o
  -2   6  13      115.74      104.37      7.17 o
  -1   6  13        5.27        2.99      6.46 o
   0   6  13       56.32       54.82      6.32 o
   1   6  13       30.58       31.25      7.25 o
   2   6  13        2.55       10.24      7.85 o
  -8   7  13       37.10       27.81      7.77 o
  -7   7  13        0.04        5.06      6.59 o
  -6   7  13      164.97      153.49      6.48 o
  -5   7  13       14.23       19.98      6.93 o
  -4   7  13       49.52       55.11      6.87 o
  -3   7  13       28.60       37.05      6.56 o
  -2   7  13        2.62        0.76      6.21 o
  -1   7  13       41.81       44.50      6.60 o
   0   7  13       46.18       48.58      7.26 o
   1   7  13       52.58       54.23      7.39 o
   2   7  13        0.81        9.24      8.12 o
  -7   8  13        7.97       22.13      7.39 o
  -6   8  13       13.36       19.11      5.33 o
  -5   8  13       10.92       10.58      7.27 o
  -4   8  13      168.32      161.65      6.55 o
  -3   8  13      129.00      131.22      9.69 o
  -2   8  13       69.91       69.73      5.47 o
  -1   8  13       41.56       42.30      5.67 o
   0   8  13        4.41       10.37      7.17 o
   1   8  13       52.94       61.48      7.88 o
  -7   9  13        7.56       16.99      7.08 o
  -6   9  13        0.20        6.64      6.32 o
  -5   9  13       21.36       18.34      6.59 o
  -4   9  13       28.05       30.12      6.94 o
  -3   9  13       43.61       47.16      6.52 o
  -2   9  13        1.57        4.69      5.86 o
  -1   9  13       15.07       20.80      7.04 o
   0   9  13       18.61       18.15      6.78 o
   1   9  13        0.07        5.62      7.45 o
  -6  10  13        7.51       11.33      6.64 o
  -5  10  13        0.45        6.55      7.72 o
  -4  10  13        3.14       12.03      7.00 o
  -3  10  13      126.49      125.65      7.37 o
  -2  10  13       13.49       20.88      7.23 o
  -1  10  13        0.00        7.49      6.33 o
   0  10  13       16.93       15.61      7.05 o
  -6  11  13        2.74        5.97      7.43 o
  -5  11  13       57.22       46.24      7.28 o
  -4  11  13       57.80       51.06      6.63 o
  -3  11  13        1.36        4.09      6.42 o
  -2  11  13        7.13        8.14      6.92 o
  -1  11  13        0.12       15.21      7.57 o
   0  11  13        1.91        4.38      7.34 o
  -4  12  13        4.99       11.83      6.98 o
  -3  12  13       19.11       22.18      6.53 o
  -2  12  13       15.69       26.21      7.32 o
  -9   0  14      308.54      293.83     16.67 o
  -8   0  14       39.93       26.17     13.97 o
  -7   0  14      825.54      839.20     14.45 o
  -6   0  14       62.20       55.65     10.55 o
  -5   0  14     1392.34     1382.68    103.79 o
  -4   0  14       58.51       55.70     18.69 o
  -3   0  14      511.10      485.26     10.18 o
  -2   0  14       29.54       32.16      9.29 o
  -1   0  14        0.10       12.30     12.47 o
   0   0  14      520.83      488.52     31.01 o
   1   0  14        0.92       -2.30      9.24 o
   2   0  14        4.22       17.83     10.63 o
  -9   1  14      153.90      152.15     11.51 o
  -8   1  14      210.05      201.98     15.42 o
  -7   1  14      603.73      595.84     23.24 o
  -6   1  14       96.85      103.60     10.10 o
  -5   1  14      835.76      841.77     10.46 o
  -4   1  14       10.04       14.00      6.27 o
  -3   1  14      589.95      563.74     15.14 o
  -2   1  14        7.72       19.89      6.60 o
  -1   1  14      453.87      444.05     20.27 o
   0   1  14      242.34      225.43      7.38 o
   1   1  14       38.75       40.50      7.07 o
   2   1  14        4.76        3.82      8.66 o
  -9   2  14       22.47       22.99     10.59 o
  -8   2  14        0.10       -4.46      8.71 o
  -7   2  14       52.16       46.55      7.50 o
  -6   2  14       69.96       83.11      8.83 o
  -5   2  14      112.31      105.99      8.71 o
  -4   2  14      268.91      266.36     13.26 o
  -3   2  14      339.85      336.08     11.58 o
  -2   2  14       53.94       60.50     13.36 o
  -1   2  14       34.45       48.39      7.29 o
   0   2  14       13.96       22.36      6.82 o
   1   2  14       17.93       16.10      7.75 o
   2   2  14        1.57        5.21      7.77 o
  -9   3  14        2.96        9.03     11.03 o
  -8   3  14        0.76        7.32      8.68 o
  -7   3  14        9.54       15.02      9.02 o
  -6   3  14        5.90        6.83      8.84 o
  -5   3  14        0.16       16.82     10.55 o
  -4   3  14        9.18       19.55      7.44 o
  -3   3  14        9.59       25.14      8.33 o
  -2   3  14      218.28      210.90     14.12 o
  -1   3  14       10.82       13.89      6.50 o
   0   3  14      236.18      229.83      7.33 o
   1   3  14        2.53       11.95      7.00 o
   2   3  14       23.78       22.18      7.30 o
  -8   4  14        0.40       10.87      8.18 o
  -7   4  14       25.78       27.44      8.78 o
  -6   4  14        0.01        5.85      7.89 o
  -5   4  14      164.67      172.71      9.80 o
  -4   4  14      133.94      121.07      6.50 o
  -3   4  14       63.34       60.66      7.71 o
  -2   4  14      211.04      200.21      9.43 o
  -1   4  14       64.05       53.58      7.21 o
   0   4  14      173.45      163.90      6.86 o
   1   4  14       11.15       15.35      7.34 o
   2   4  14       48.72       41.32      7.51 o
  -8   5  14       13.38       16.04      8.97 o
  -7   5  14       39.58       48.42      9.76 o
  -6   5  14        0.21        2.50      8.18 o
  -5   5  14       83.60       77.42      7.02 o
  -4   5  14       32.32       22.79      9.07 o
  -3   5  14       96.00       88.91      7.33 o
  -2   5  14       74.31       78.36      6.69 o
  -1   5  14       53.04       49.13      6.37 o
   0   5  14       64.51       54.30      7.27 o
   1   5  14       14.36       10.87      6.98 o
   2   5  14       29.18       22.91      7.99 o
  -8   6  14        6.27       16.63     10.45 o
  -7   6  14        3.22        8.81      9.48 o
  -6   6  14        4.36        9.08      7.14 o
  -5   6  14       14.90        6.17      8.00 o
  -4   6  14        1.89        8.39      6.08 o
  -3   6  14      155.19      147.95     10.52 o
  -2   6  14        0.31        8.02      7.09 o
  -1   6  14       23.36       17.63      6.27 o
   0   6  14       41.53       48.63      6.87 o
   1   6  14        0.68        2.84      6.51 o
   2   6  14       10.74       18.15      8.11 o
  -8   7  14        8.02        9.13      7.88 o
  -7   7  14       16.97        9.22      6.60 o
  -6   7  14        0.00       10.95      8.36 o
  -5   7  14       68.81       72.12      6.48 o
  -4   7  14        3.31        3.86      6.47 o
  -3   7  14        0.67        5.97      6.70 o
  -2   7  14       44.19       44.86      6.00 o
  -1   7  14        0.00        2.04      6.39 o
   0   7  14        3.39        3.10      7.24 o
   1   7  14        0.46        5.66      7.76 o
  -7   8  14        0.16       -4.18      7.03 o
  -6   8  14        3.28        5.13      7.07 o
  -5   8  14        2.24        7.27      6.22 o
  -4   8  14        0.53       18.21      7.75 o
  -3   8  14       29.57       31.40      5.49 o
  -2   8  14        0.76        3.98      7.08 o
  -1   8  14       28.25       23.91      5.92 o
   0   8  14        6.22        2.16      6.53 o
   1   8  14       11.84       15.74      8.62 o
  -7   9  14        1.12        4.89      7.81 o
  -6   9  14       24.00       32.12      6.14 o
  -5   9  14        0.52        0.70      6.30 o
  -4   9  14      177.34      183.62     10.14 o
  -3   9  14        2.54        1.76      6.55 o
  -2   9  14        1.76        5.50      6.80 o
  -1   9  14        0.38        6.21      7.23 o
   0   9  14       51.39       69.81      7.31 o
  -6  10  14        9.71       16.69      6.46 o
  -5  10  14       15.89       18.45      6.98 o
  -4  10  14      204.07      199.65      7.68 o
  -3  10  14       33.87       26.66      6.96 o
  -2  10  14       12.49       18.66      6.57 o
  -1  10  14        1.10        9.64      6.62 o
  -5  11  14        4.42       16.33      7.32 o
  -4  11  14       24.78       21.58      8.95 o
  -3  11  14        0.15        4.54      7.07 o
  -2  11  14       27.42       44.20      8.60 o
  -9   1  15        0.70        3.41      9.43 o
  -8   1  15       65.95       67.29      9.75 o
  -7   1  15        0.59       -0.88      9.65 o
  -6   1  15        0.91       11.28      7.86 o
  -5   1  15       14.41       21.39      8.87 o
  -4   1  15       26.48       34.66      8.73 o
  -3   1  15       16.14       16.24      7.53 o
  -2   1  15        8.98       10.84      6.45 o
  -1   1  15       56.99       66.73      8.21 o
   0   1  15        1.41       -8.13      7.57 o
   1   1  15        1.71        6.86      7.24 o
   2   1  15        0.51        6.38      8.19 o
  -8   2  15       25.83       19.31     10.02 o
  -7   2  15        1.28        3.78      7.79 o
  -6   2  15        8.50        9.63      7.32 o
  -5   2  15        5.55        7.35      6.90 o
  -4   2  15        3.37       13.20      8.07 o
  -3   2  15       28.99       27.22      6.98 o
  -2   2  15       90.42       98.93      8.12 o
  -1   2  15       83.83       83.62      7.69 o
   0   2  15        0.17       -0.20      7.07 o
   1   2  15        0.59       11.83      7.43 o
   2   2  15        4.40        8.88      8.37 o
  -8   3  15       12.68       17.99     10.22 o
  -7   3  15        1.74        6.53      7.90 o
  -6   3  15       23.22       28.88      7.95 o
  -5   3  15       78.19       77.19      7.34 o
  -4   3  15      132.73      125.76      7.54 o
  -3   3  15       40.96       37.63      7.67 o
  -2   3  15       14.89       21.33      7.63 o
  -1   3  15        0.36        4.49      6.82 o
   0   3  15        7.37        7.25      6.92 o
   1   3  15       24.29       25.20      7.20 o
  -8   4  15        6.12       19.05     10.09 o
  -7   4  15        0.25       -1.50      9.24 o
  -6   4  15       35.81       28.18      8.33 o
  -5   4  15        0.23        5.62      7.26 o
  -4   4  15      294.77      300.19      9.60 o
  -3   4  15       18.60       10.39      6.60 o
  -2   4  15       76.73       84.64      6.24 o
  -1   4  15       23.38       28.34      7.37 o
   0   4  15       14.70       22.90      8.43 o
   1   4  15        0.01        2.12      7.65 o
  -8   5  15        0.17        2.92     10.34 o
  -7   5  15        4.32        2.49      7.80 o
  -6   5  15       85.96       94.51      7.88 o
  -5   5  15       12.11       13.96      8.32 o
  -4   5  15       56.10       55.19      7.98 o
  -3   5  15       20.76       24.36      6.57 o
  -2   5  15        6.97        8.51      6.24 o
  -1   5  15       10.67       12.25      6.85 o
   0   5  15        7.93       10.78      8.55 o
   1   5  15        5.39       15.81      8.35 o
  -8   6  15       95.53       88.30     10.94 o
  -7   6  15        4.88       15.70      9.76 o
  -6   6  15       51.48       56.97      9.89 o
  -5   6  15        0.23        5.41      7.34 o
  -4   6  15       80.61       78.01      6.96 o
  -3   6  15        0.59        3.31      6.74 o
  -2   6  15       65.33       71.91      6.25 o
  -1   6  15       15.28       18.14      7.52 o
   0   6  15        8.28       13.39      6.78 o
   1   6  15        3.83        7.21      7.56 o
  -7   7  15       15.39       15.61      6.57 o
  -6   7  15       18.65       27.73      7.97 o
  -5   7  15        9.27       18.10      7.06 o
  -4   7  15        0.00        2.99      6.37 o
  -3   7  15        7.27        7.60      8.35 o
  -2   7  15       54.80       65.29      7.08 o
  -1   7  15        5.27        9.06      6.18 o
   0   7  15       16.54       14.66      7.55 o
  -7   8  15        0.87        0.23      7.36 o
  -6   8  15       26.63       30.63      6.61 o
  -5   8  15        0.16        6.68      6.73 o
  -4   8  15       96.77      106.45      6.48 o
  -3   8  15       15.79       26.16      7.27 o
  -2   8  15       10.83       16.90      6.86 o
  -1   8  15        1.33        4.91      6.43 o
   0   8  15        2.39        6.09      7.79 o
  -6   9  15       13.80       18.69      6.81 o
  -5   9  15        3.01        5.29      6.96 o
  -4   9  15        6.24        5.74      6.66 o
  -3   9  15       32.09       39.17      7.64 o
  -2   9  15        0.33        8.36      6.99 o
  -1   9  15        0.01        9.94      7.08 o
  -5  10  15        1.94       12.03      6.33 o
  -4  10  15       65.89       72.60      6.86 o
  -3  10  15       50.14       61.14      6.83 o
  -2  10  15       59.76       68.16      7.06 o
  -8   0  16      282.51      242.52     12.86 o
  -7   0  16       30.77       19.92     21.32 o
  -6   0  16        4.23        8.77     12.78 o
  -5   0  16        8.00       25.33     12.95 o
  -4   0  16       10.71       19.65      9.93 o
  -3   0  16       11.29       22.68      9.86 o
  -2   0  16      178.99      178.30     11.27 o
  -1   0  16       60.21       46.63     10.97 o
   0   0  16       47.47       61.46     11.21 o
   1   0  16        2.24        4.43     11.73 o
  -8   1  16       30.86       27.93      8.20 o
  -7   1  16       27.85       25.31      8.59 o
  -6   1  16       13.78       18.58      7.60 o
  -5   1  16        4.80       -0.94      7.41 o
  -4   1  16        6.61       12.41      7.69 o
  -3   1  16        3.10        3.93      7.70 o
  -2   1  16      433.66      462.34     19.75 o
  -1   1  16        5.54        8.83      7.16 o
   0   1  16        1.34        8.19      7.86 o
   1   1  16        0.90       -1.38      7.83 o
  -8   2  16       11.44       24.37     10.26 o
  -7   2  16        9.70       26.84     10.36 o
  -6   2  16       43.13       35.12      7.31 o
  -5   2  16       10.22       19.10      7.33 o
  -4   2  16       41.34       38.07      8.84 o
  -3   2  16       44.10       60.28      8.61 o
  -2   2  16       12.93       23.96      8.77 o
  -1   2  16      133.70      145.06      8.71 o
   0   2  16       20.89       27.14      7.41 o
   1   2  16       19.91       30.78      8.50 o
  -8   3  16        1.21       11.72     10.22 o
  -7   3  16        0.03        8.90      9.66 o
  -6   3  16        0.39       14.99      8.28 o
  -5   3  16       14.65        5.71      6.79 o
  -4   3  16        6.25       15.42      8.01 o
  -3   3  16        5.94       24.15      7.65 o
  -2   3  16        1.29       13.12      7.22 o
  -1   3  16        1.50       17.09      8.38 o
   0   3  16        1.33        5.45      7.00 o
   1   3  16       30.48       26.65      7.16 o
  -8   4  16        0.32       10.59     10.39 o
  -7   4  16        2.86        6.74      8.15 o
  -6   4  16       11.13       17.61      8.57 o
  -5   4  16        6.26        3.66      6.93 o
  -4   4  16       23.00       35.92      8.97 o
  -3   4  16        0.44        9.94      9.86 o
  -2   4  16        2.73       15.17      7.32 o
  -1   4  16       46.54       33.06      7.17 o
   0   4  16        7.14       13.08      8.04 o
  -8   5  16        7.52       13.84     10.74 o
  -7   5  16       16.95       24.32      9.02 o
  -6   5  16        7.88       11.18      7.92 o
  -5   5  16        6.54        3.90      7.67 o
  -4   5  16       19.50       25.16      8.21 o
  -3   5  16        0.02        7.03      6.38 o
  -2   5  16       17.04       26.49      7.02 o
  -1   5  16       33.81       49.80      7.90 o
   0   5  16        0.76        2.76      6.95 o
  -7   6  16       56.06       50.30     10.29 o
  -6   6  16       68.71       56.19      9.98 o
  -5   6  16       77.42       67.99      8.89 o
  -4   6  16       18.77       12.47      7.54 o
  -3   6  16       19.83       20.58      6.63 o
  -2   6  16       14.89       22.78      6.63 o
  -1   6  16        0.38        1.29      6.79 o
   0   6  16        0.87        2.02      8.49 o
  -7   7  16        3.88        4.82      8.46 o
  -6   7  16        5.47       17.71      6.61 o
  -5   7  16       23.06       14.05      6.44 o
  -4   7  16       19.58       41.93     13.48 o
  -3   7  16       17.72       15.09      6.90 o
  -2   7  16        8.47       16.97      6.53 o
  -1   7  16        5.55        9.15      7.15 o
  -6   8  16        0.59        0.48      7.24 o
  -5   8  16        0.03       -3.60      6.91 o
  -4   8  16       12.43        8.49      6.52 o
  -3   8  16        8.16       11.64      6.94 o
  -2   8  16       40.03       41.23      7.63 o
  -1   8  16        1.28        3.35      7.31 o
  -5   9  16       33.01       26.49      6.89 o
  -4   9  16       59.38       60.17      6.70 o
  -3   9  16        0.09        9.37      7.24 o
  -2   9  16        0.18       -0.73      7.05 o
  -8   1  17       15.04       20.82     10.42 o
  -7   1  17        1.52       11.73      8.06 o
  -6   1  17        7.69       14.39      8.40 o
  -5   1  17        0.09        0.35      7.67 o
  -4   1  17        0.01        0.02      7.33 o
  -3   1  17       11.07       13.33      7.41 o
  -2   1  17        0.35        4.21      9.41 o
  -1   1  17        4.20        8.13      8.05 o
   0   1  17       16.68       25.85      7.81 o
  -8   2  17        1.15       -0.54     10.32 o
  -7   2  17        1.96       18.20      8.94 o
  -6   2  17       17.59       27.82      9.17 o
  -5   2  17       36.61       34.98      8.58 o
  -4   2  17        3.71        4.48      8.33 o
  -3   2  17       51.48       56.16      7.61 o
  -2   2  17      114.97      116.03      7.42 o
  -1   2  17       99.25      106.43      9.25 o
   0   2  17        1.95       13.33      7.60 o
  -8   3  17        0.31       -0.58      9.39 o
  -7   3  17        1.57       18.65      9.00 o
  -6   3  17       18.52       21.86      7.90 o
  -5   3  17        1.09       -2.43      7.58 o
  -4   3  17        0.92        9.48      7.52 o
  -3   3  17       24.02       29.72      7.40 o
  -2   3  17       33.32       33.47      6.79 o
  -1   3  17        7.85       15.81      8.82 o
   0   3  17        0.73       12.99      7.35 o
  -7   4  17        0.03        3.53      8.14 o
  -6   4  17       58.83       63.14      7.58 o
  -5   4  17        6.65        5.26      7.92 o
  -4   4  17       19.11       29.76      8.58 o
  -3   4  17        4.80        7.78      8.53 o
  -2   4  17       57.81       82.49      9.49 o
  -1   4  17        0.00        7.68      8.14 o
   0   4  17       31.95       31.03      8.07 o
  -7   5  17        0.48        8.49      9.83 o
  -6   5  17        8.11       12.02      8.20 o
  -5   5  17        6.36        6.40      8.94 o
  -4   5  17       22.18       30.21      8.98 o
  -3   5  17       22.32       24.37      7.05 o
  -2   5  17        0.24       -1.87      7.27 o
  -1   5  17        0.72       10.43      7.48 o
  -7   6  17        1.05       -3.12      8.02 o
  -6   6  17        9.01       15.25     10.18 o
  -5   6  17        1.60       12.48      9.76 o
  -4   6  17        2.63       -1.46      7.18 o
  -3   6  17       10.75       19.54      8.62 o
  -2   6  17       55.00       63.46      8.29 o
  -1   6  17       24.01       29.54      8.58 o
  -6   7  17       13.23       14.92      7.92 o
  -5   7  17        5.59        4.27      6.71 o
  -4   7  17       14.22        7.78      7.16 o
  -3   7  17        4.85       14.46      7.07 o
  -2   7  17       12.64        6.14      6.86 o
  -5   8  17       21.35       30.62      7.71 o
  -4   8  17        3.73       17.52      6.76 o
  -3   8  17        1.15        9.99      6.94 o
  -7   0  18       43.86       40.34     14.54 o
  -6   0  18       89.76       90.78     11.69 o
  -5   0  18      105.56      127.01     14.06 o
  -4   0  18      266.13      263.87     10.91 o
  -3   0  18      153.59      154.67     10.09 o
  -2   0  18      278.17      288.97     30.48 o
  -1   0  18        7.55        9.40     13.09 o
  -7   1  18       34.50       34.42     10.43 o
  -6   1  18       86.02       95.81      9.02 o
  -5   1  18       35.22       29.92      7.68 o
  -4   1  18       13.38       43.30      9.60 o
  -3   1  18        9.70       12.70      9.56 o
  -2   1  18       21.75       16.01      8.23 o
  -1   1  18        3.33       14.66      8.48 o
  -7   2  18        0.24       15.09      8.42 o
  -6   2  18       27.34       43.30      8.95 o
  -5   2  18        2.29        7.42      8.61 o
  -4   2  18        0.17        2.00      8.47 o
  -3   2  18        6.03        1.19      9.42 o
  -2   2  18       37.52       44.95      9.92 o
  -1   2  18        2.32        5.22      7.74 o
  -7   3  18       13.99       25.57      9.41 o
  -6   3  18        2.09       10.42      8.73 o
  -5   3  18        0.59        4.98      8.21 o
  -4   3  18        2.21        1.46      8.02 o
  -3   3  18        3.81       12.23      7.95 o
  -2   3  18        0.04       -5.18      8.26 o
  -1   3  18        3.31       17.67      8.47 o
  -7   4  18        7.30       15.59     10.65 o
  -6   4  18        0.17       -5.38     10.21 o
  -5   4  18       28.67       38.92      8.85 o
  -4   4  18        0.01       -2.98      8.59 o
  -3   4  18       11.79       18.01      7.33 o
  -2   4  18        1.11       17.36      8.17 o
  -6   5  18        3.74       11.84      7.75 o
  -5   5  18       25.17       35.48      7.12 o
  -4   5  18       32.66       39.67      7.40 o
  -3   5  18       27.78       48.67      7.18 o
  -2   5  18        7.59        1.81      6.69 o
  -6   6  18       14.72       34.22     10.79 o
  -5   6  18        9.44       31.38      8.46 o
  -4   6  18       18.36       16.46      7.78 o
  -3   6  18       46.62       69.25      9.39 o
  -4   7  18        0.39        2.88      8.41 o
  -6   1  19        3.90        5.86      8.24 o
  -5   1  19       27.09       28.37     10.31 o
  -4   1  19       18.88       22.94      8.77 o
  -3   1  19       33.39       42.54      8.16 o
  -2   1  19        0.64        5.38      8.69 o
  -6   2  19        1.45        9.29      9.07 o
  -5   2  19        0.09        9.88      8.54 o
  -4   2  19       38.71       54.18      9.22 o
  -3   2  19       20.30       13.81      7.28 o
  -6   3  19       33.28       39.45      9.44 o
  -5   3  19       10.29       15.52      7.84 o
  -4   3  19        3.27       14.98      9.19 o
  -3   3  19        0.99       -7.33      8.50 o
  -5   4  19       12.23       19.62      9.28 o
  -4   4  19        0.44       25.68      9.31 o
  -3   4  19        3.52       14.65      7.81 o
 
